# Supplementary material for: Cross-Resistance: A Consequence of Bi-partite Host-Parasite Coevolution
Source: Insects. 2018 Feb 26;9(1):28. doi: 10.3390/insects9010028 (PMC5872293; doi:10.3390/insects9010028)
Supplement: Supplementary file 1 [file insects-09-00028-s001.zip]

Archive with 6 entries (5 files):
- Supplementary material/
- Supplementary material/Supplementary Materials File 1-survival data.xlsx
- Supplementary material/Supplementary Materials File 2-information regarding primers.docx
- Supplementary material/Supplementary Materials File 3-qPCR_12_hours.xlsx
- Supplementary material/Supplementary Materials File 4-qPCR_24-hours.xlsx
- Supplementary material/Supplementary Materials File 5-qPCR results.docx
