# Supplementary material for: Cross-Resistance: A Consequence of Bi-partite Host-Parasite Coevolution
Source: Insects. 2018 Feb 26;9(1):28. doi: 10.3390/insects9010028 (PMC5872293; doi:10.3390/insects9010028)
Supplement: Supplementary file 1 [file insects-09-00028-s001.zip › Supplementary material/Supplementary Materials File 1-survival data.xlsx]

## Sheet: thuringiensis
individual number	origin	given treatment	day1	day2	day3	day4	day5	day6	day7	dead on day	censor
1	Control	CONTROL	1	1	1	1	1	1	1	8	1
2	Control	CONTROL	1	1	1	1	1	1	1	8	1
3	Control	CONTROL	1	1	1	1	0	0	0	5	0
4	Control	CONTROL	1	1	1	1	1	1	1	8	1
5	Control	CONTROL	1	1	1	1	1	1	1	8	1
6	Control	CONTROL	1	1	0	0	0	0	0	3	0
7	Control	CONTROL	1	1	1	1	1	1	1	8	1
8	Control	CONTROL	1	1	1	1	1	0	0	6	0
9	Control	CONTROL	1	1	1	1	0	0	0	5	0
10	Control	CONTROL	1	0	0	0	0	0	0	2	0
11	Control	CONTROL	1	1	1	1	1	1	1	5	1
12	Control	CONTROL	1	1	1	1	1	1	1	8	1
13	Control	CONTROL	1	1	1	1	1	1	0	7	0
14	Control	CONTROL	1	1	1	1	1	1	1	8	1
15	Control	CONTROL	1	1	1	1	1	1	1	8	1
16	Control	CONTROL	0	0	0	0	0	0	0	1	0
17	Control	CONTROL	1	1	1	1	1	1	1	8	1
18	Control	CONTROL	1	1	1	1	1	1	1	8	1
19	Control	CONTROL	1	1	1	1	1	0	0	6	0
20	Control	CONTROL	1	1	1	1	1	0	0	6	0
21	Control	CONTROL	1	1	1	1	1	1	1	8	1
22	Control	CONTROL	1	1	1	1	1	1	1	8	1
23	Control	CONTROL	1	1	1	1	1	1	1	8	1
24	Control	CONTROL	1	1	1	1	1	1	1	8	1
25	Control	CONTROL	1	1	1	1	1	0	0	6	0
26	Control	CONTROL	1	1	1	1	1	1	1	8	1
27	Control	CONTROL	1	1	1	1	1	1	1	8	1
28	Control	CONTROL	1	1	1	1	1	1	1	8	1
29	Control	CONTROL	1	1	1	1	1	1	1	8	1
30	Control	CONTROL	1	1	1	1	1	1	1	8	1
31	Control	CONTROL	1	1	1	1	1	1	1	8	1
32	Control	CONTROL	1	1	1	1	1	1	1	8	1
33	Control	CONTROL	1	1	1	1	1	1	1	8	1
34	Control	CONTROL	1	1	1	1	1	1	1	8	1
35	Control	CONTROL	1	1	1	1	1	1	1	8	1
36	Control	CONTROL	1	1	1	1	1	1	1	8	1
37	Control	CONTROL	1	1	1	1	1	1	1	8	1
38	Control	CONTROL	1	1	1	1	1	1	1	8	1
39	Control	CONTROL	1	1	1	1	1	1	1	8	1
40	Control	INFECTION	1	1	1	1	1	1	1	8	1
41	Control	INFECTION	1	1	1	1	1	1	0	7	0
42	Control	INFECTION	1	0	0	0	0	0	0	2	0
43	Control	INFECTION	1	1	1	1	1	1	0	7	0
44	Control	INFECTION	1	1	1	1	1	1	1	2	1
45	Control	INFECTION	1	1	1	1	1	1	1	5	1
46	Control	INFECTION	1	1	1	1	1	1	1	6	1
47	Control	INFECTION	1	1	0	0	0	0	0	3	0
48	Control	INFECTION	0	0	0	0	0	0	0	1	0
49	Control	INFECTION	1	1	1	1	1	1	0	7	0
50	Control	INFECTION	1	1	1	1	1	1	1	4	1
51	Control	INFECTION	0	0	0	0	0	0	0	1	0
52	Control	INFECTION	1	0	0	0	0	0	0	2	0
53	Control	INFECTION	1	1	0	0	0	0	0	3	0
54	Control	INFECTION	1	1	0	0	0	0	0	3	0
55	Control	INFECTION	0	0	0	0	0	0	0	1	0
56	Control	INFECTION	1	1	1	0	0	0	0	4	0
57	Control	INFECTION	1	1	1	1	1	1	1	5	1
58	Control	INFECTION	1	1	0	0	0	0	0	3	0
59	Control	INFECTION	1	1	1	1	1	1	1	6	1
60	Control	INFECTION	1	1	1	1	1	0	0	6	0
61	Control	INFECTION	1	1	1	1	0	0	0	5	0
62	Control	INFECTION	1	1	1	1	0	0	0	5	0
63	Control	INFECTION	1	1	1	1	1	1	1	6	1
64	Control	INFECTION	1	1	0	0	0	0	0	3	0
65	Control	INFECTION	1	1	1	1	1	1	1	8	1
66	Control	INFECTION	1	1	1	1	0	0	0	5	0
67	Control	INFECTION	0	0	0	0	0	0	0	1	0
68	Control	INFECTION	1	0	0	0	0	0	0	2	0
69	Control	INFECTION	1	1	0	0	0	0	0	3	0
70	Control	INFECTION	1	1	0	0	0	0	0	3	0
71	Control	INFECTION	1	1	1	1	1	1	1	3	1
72	Control	INFECTION	1	1	1	1	1	1	1	8	1
73	Control	INFECTION	1	1	1	1	1	1	1	7	1
74	Control	INFECTION	1	1	1	1	1	1	1	7	1
75	Control	INFECTION	1	1	1	1	1	1	1	6	1
76	Control	INFECTION	0	0	0	0	0	0	0	1	0
77	Control	INFECTION	1	1	1	0	0	0	0	4	0
78	Control	INFECTION	1	1	1	0	0	0	0	4	0
79	Control	INFECTION	1	1	0	0	0	0	0	3	0
80	Control	INFECTION	1	1	1	1	1	1	1	2	1
81	Control	CONTROL	0	0	0	0	0	0	0	1	0
82	Control	CONTROL	1	1	1	1	1	1	1	8	1
83	Control	CONTROL	1	1	1	1	1	1	1	8	1
84	Control	CONTROL	1	1	1	1	1	1	1	8	1
85	Control	CONTROL	1	1	1	1	1	1	1	8	1
86	Control	CONTROL	1	1	1	1	1	1	1	8	1
87	Control	CONTROL	1	1	1	1	1	1	1	7	1
88	Control	CONTROL	1	1	1	1	1	1	1	8	1
89	Control	CONTROL	1	1	1	1	1	1	1	8	1
90	Control	CONTROL	1	1	1	1	1	1	1	8	1
91	Control	CONTROL	1	1	1	1	1	1	1	8	1
92	Control	CONTROL	1	1	1	1	1	1	1	8	1
93	Control	CONTROL	1	1	1	1	1	1	1	3	1
94	Control	CONTROL	1	1	1	1	1	1	1	4	1
95	Control	CONTROL	1	1	1	1	1	1	1	8	1
96	Control	CONTROL	1	1	1	1	1	1	1	8	1
97	Control	CONTROL	1	1	1	1	1	1	1	8	1
98	Control	CONTROL	1	1	1	1	1	1	1	8	1
99	Control	CONTROL	1	1	1	1	1	1	1	8	1
100	Control	CONTROL	1	1	1	1	1	1	1	8	1
101	Control	CONTROL	1	1	1	1	1	1	1	8	1
102	Control	CONTROL	1	1	1	1	1	1	1	8	1
103	Control	CONTROL	1	1	1	1	1	1	1	8	1
104	Control	CONTROL	1	1	1	1	1	0	0	6	0
105	Control	CONTROL	1	1	1	1	1	1	1	8	1
106	Control	CONTROL	1	1	1	1	1	1	1	8	1
107	Control	CONTROL	1	1	1	1	1	1	1	8	1
108	Control	CONTROL	1	1	1	1	1	1	1	8	1
109	Control	CONTROL	1	1	1	1	1	1	1	8	1
110	Control	CONTROL	1	1	1	1	1	1	1	8	1
111	Control	CONTROL	1	1	1	1	1	1	1	8	1
112	Control	CONTROL	1	1	1	1	1	1	0	7	0
113	Control	CONTROL	1	1	1	1	1	1	1	8	1
114	Control	CONTROL	1	1	1	1	1	1	1	8	1
115	Control	CONTROL	1	1	1	1	1	1	1	8	1
116	Control	CONTROL	1	1	1	1	1	1	1	8	1
117	Control	CONTROL	1	1	1	1	1	0	0	6	0
118	Control	CONTROL	1	1	1	1	1	1	1	4	1
119	Control	CONTROL	1	1	1	1	1	1	1	8	1
120	Control	CONTROL	1	1	1	1	1	1	1	8	1
121	Control	INFECTION	1	1	1	1	1	1	1	4	1
122	Control	INFECTION	1	1	1	1	1	1	1	4	1
123	Control	INFECTION	1	1	1	0	0	0	0	4	0
124	Control	INFECTION	1	0	0	0	0	0	0	2	0
125	Control	INFECTION	0	0	0	0	0	0	0	1	0
126	Control	INFECTION	1	1	1	1	1	1	1	4	1
127	Control	INFECTION	1	1	1	1	1	1	1	4	1
128	Control	INFECTION	1	1	1	1	1	1	1	6	1
129	Control	INFECTION	1	1	1	1	0	0	0	5	0
130	Control	INFECTION	1	1	1	1	0	0	0	5	0
131	Control	INFECTION	0	0	0	0	0	0	0	1	0
132	Control	INFECTION	1	0	0	0	0	0	0	2	0
133	Control	INFECTION	1	1	1	1	1	1	1	5	1
134	Control	INFECTION	1	1	1	1	1	1	1	5	1
135	Control	INFECTION	1	1	1	1	0	0	0	5	0
136	Control	INFECTION	1	0	0	0	0	0	0	2	0
137	Control	INFECTION	1	0	0	0	0	0	0	2	0
138	Control	INFECTION	1	1	1	1	1	1	1	5	1
139	Control	INFECTION	1	1	1	0	0	0	0	4	0
140	Control	INFECTION	1	1	0	0	0	0	0	3	0
141	Control	INFECTION	1	1	0	0	0	0	0	3	0
142	Control	INFECTION	1	1	1	1	0	0	0	5	0
143	Control	INFECTION	1	1	1	1	0	0	0	5	0
144	Control	INFECTION	1	1	1	1	0	0	0	5	0
145	Control	INFECTION	1	1	1	1	1	1	1	2	1
146	Control	INFECTION	1	1	1	1	1	1	1	2	1
147	Control	INFECTION	1	1	1	1	1	1	1	8	1
148	Control	INFECTION	1	1	0	0	0	0	0	3	0
149	Control	INFECTION	1	1	1	0	0	0	0	4	0
150	Control	INFECTION	1	1	0	0	0	0	0	3	0
151	Control	INFECTION	1	1	1	1	0	0	0	5	0
152	Control	INFECTION	1	1	0	0	0	0	0	3	0
153	Control	INFECTION	1	1	1	1	1	1	1	8	1
154	Control	INFECTION	1	1	1	1	1	1	1	8	1
155	Control	INFECTION	1	1	1	1	0	1	1	6	1
156	Control	INFECTION	1	1	1	1	1	1	1	8	1
157	Control	INFECTION	1	1	0	0	0	0	0	3	0
158	Control	INFECTION	1	1	1	0	0	0	0	4	0
159	Control	INFECTION	1	0	0	0	0	0	0	2	0
160	Control	INFECTION	1	1	1	1	1	1	1	8	1
161	Control	INFECTION	1	1	1	1	1	1	1	8	1
162	Control	CONTROL	1	1	1	1	1	1	1	8	1
163	Control	CONTROL	1	1	1	1	1	1	1	7	1
164	Control	CONTROL	1	1	1	1	1	1	1	8	1
165	Control	CONTROL	1	1	1	1	1	1	1	5	1
166	Control	CONTROL	1	1	1	1	1	1	1	8	1
167	Control	CONTROL	1	1	1	1	1	1	1	3	1
168	Control	CONTROL	1	1	1	1	1	1	1	8	1
169	Control	CONTROL	1	1	1	1	1	1	1	8	1
170	Control	CONTROL	1	1	1	1	1	1	1	8	1
171	Control	CONTROL	1	1	1	1	1	1	1	4	1
172	Control	CONTROL	0	0	0	0	0	0	0	1	0
173	Control	CONTROL	1	1	1	1	1	1	1	8	1
174	Control	CONTROL	1	1	1	1	1	1	1	8	1
175	Control	CONTROL	1	1	1	1	1	1	1	8	1
176	Control	CONTROL	1	1	1	1	1	1	1	8	1
177	Control	CONTROL	1	1	1	1	1	1	1	8	1
178	Control	CONTROL	1	1	1	1	1	1	1	8	1
179	Control	CONTROL	1	1	1	1	1	1	1	8	1
180	Control	CONTROL	1	1	1	1	1	1	1	8	1
181	Control	CONTROL	1	1	1	1	1	1	1	8	1
182	Control	CONTROL	1	1	1	1	1	1	1	3	1
183	Control	CONTROL	1	1	1	1	1	1	1	8	1
184	Control	CONTROL	1	1	1	1	1	1	1	4	1
185	Control	CONTROL	1	0	0	0	0	0	0	2	0
186	Control	CONTROL	1	1	1	1	1	1	1	6	1
187	Control	CONTROL	1	1	1	1	1	1	1	8	1
188	Control	CONTROL	1	1	1	1	1	1	1	8	1
189	Control	CONTROL	1	1	1	1	1	1	1	8	1
190	Control	CONTROL	1	1	1	1	1	1	1	8	1
191	Control	CONTROL	1	1	1	1	1	1	1	8	1
192	Control	CONTROL	1	1	1	1	1	1	1	8	1
193	Control	CONTROL	0	0	0	0	0	0	0	1	0
194	Control	CONTROL	1	1	1	0	0	0	0	4	0
195	Control	CONTROL	0	0	0	0	0	0	0	1	0
196	Control	CONTROL	1	1	1	1	1	0	0	6	0
197	Control	CONTROL	1	1	1	1	1	1	1	6	1
198	Control	CONTROL	1	1	1	1	1	1	1	6	1
199	Control	CONTROL	1	1	1	1	0	0	0	5	0
200	Control	CONTROL	1	1	1	1	1	1	1	6	1
201	Control	INFECTION	1	1	1	0	0	0	0	4	0
202	Control	INFECTION	1	1	0	0	0	0	0	1	0
203	Control	INFECTION	1	1	1	1	1	1	1	7	1
204	Control	INFECTION	1	0	0	0	0	0	0	2	0
205	Control	INFECTION	1	1	1	1	1	1	1	8	1
206	Control	INFECTION	1	1	1	1	1	1	1	1	1
207	Control	INFECTION	1	1	1	0	0	0	0	4	0
208	Control	INFECTION	1	1	1	1	1	1	1	4	1
209	Control	INFECTION	1	1	1	1	1	1	1	2	1
210	Control	INFECTION	1	1	1	1	1	1	1	7	1
211	Control	INFECTION	1	1	1	1	1	1	1	7	1
212	Control	INFECTION	0	0	0	0	0	0	0	1	0
213	Control	INFECTION	0	0	0	0	0	0	0	1	0
214	Control	INFECTION	1	1	1	1	1	1	1	5	1
215	Control	INFECTION	1	1	1	1	1	1	1	1	1
216	Control	INFECTION	1	1	1	1	1	1	1	1	1
217	Control	INFECTION	1	1	1	1	1	1	1	4	1
218	Control	INFECTION	0	0	0	0	0	0	0	1	0
219	Control	INFECTION	1	0	0	0	0	0	0	2	0
220	Control	INFECTION	1	1	1	1	1	1	0	7	0
221	Control	INFECTION	1	1	1	1	1	1	1	5	1
222	Control	INFECTION	1	1	1	1	1	1	0	7	0
223	Control	INFECTION	1	1	1	0	0	0	0	4	0
224	Control	INFECTION	0	0	0	0	0	0	0	1	0
225	Control	INFECTION	1	0	0	0	0	0	0	2	0
226	Control	INFECTION	1	0	0	0	0	0	0	2	0
227	Control	INFECTION	0	0	0	0	0	0	0	1	0
228	Control	INFECTION	1	0	0	0	0	0	0	2	0
229	Control	INFECTION	0	0	0	0	0	0	0	1	0
230	Control	INFECTION	1	1	1	1	1	1	1	5	1
231	Control	INFECTION	1	1	1	0	0	0	0	4	0
232	Control	INFECTION	1	1	0	0	0	0	0	3	0
233	Control	INFECTION	1	1	1	1	0	0	0	5	0
234	Control	INFECTION	1	1	1	1	1	1	0	7	0
235	Control	INFECTION	1	1	1	1	1	0	0	6	0
236	Control	INFECTION	1	1	1	0	0	0	0	4	0
237	Control	INFECTION	1	1	1	1	1	1	1	5	1
238	Control	INFECTION	1	1	1	1	1	1	1	1	1
239	Control	INFECTION	1	0	0	0	0	0	0	2	0
240	Control	INFECTION	1	1	1	1	1	1	1	2	1
241	Control	INFECTION	1	1	1	1	1	1	1	8	1
242	Control	CONTROL	1	1	1	1	1	1	1	8	1
243	Control	CONTROL	0	0	0	0	0	0	0	1	0
244	Control	CONTROL	1	1	1	1	0	0	0	5	0
245	Control	CONTROL	1	1	1	1	1	1	1	8	1
246	Control	CONTROL	1	1	1	1	1	1	1	8	1
247	Control	CONTROL	1	1	1	1	0	0	0	5	0
248	Control	CONTROL	1	0	0	0	0	0	0	2	0
249	Control	CONTROL	0	0	0	0	0	0	0	1	0
250	Control	CONTROL	1	1	1	1	1	1	1	8	1
251	Control	CONTROL	0	0	0	0	0	0	0	1	0
252	Control	CONTROL	1	1	1	1	1	1	1	8	1
253	Control	CONTROL	0	0	0	0	0	0	0	1	0
254	Control	CONTROL	0	0	0	0	0	0	0	1	0
255	Control	CONTROL	1	1	1	1	1	1	1	8	1
256	Control	CONTROL	0	0	0	0	0	0	0	1	0
257	Control	CONTROL	1	1	1	1	1	1	1	8	1
258	Control	CONTROL	1	0	0	0	0	0	0	2	0
259	Control	CONTROL	1	1	1	1	1	1	1	8	1
260	Control	CONTROL	1	1	1	1	1	1	1	8	1
261	Control	CONTROL	1	1	1	1	1	1	1	8	1
262	Control	CONTROL	1	0	0	0	0	0	0	2	0
263	Control	CONTROL	1	1	1	1	1	1	1	8	1
264	Control	CONTROL	1	1	1	1	1	1	1	8	1
265	Control	CONTROL	1	0	0	0	0	0	0	2	0
266	Control	CONTROL	1	1	1	1	1	1	1	8	1
267	Control	CONTROL	1	0	0	0	0	0	0	2	0
268	Control	CONTROL	1	1	1	1	1	1	1	8	1
269	Control	CONTROL	1	1	1	1	1	1	1	8	1
270	Control	CONTROL	1	1	1	1	1	1	1	8	1
271	Control	CONTROL	1	1	1	1	1	1	1	8	1
272	Control	CONTROL	1	1	1	1	1	1	1	8	1
273	Control	CONTROL	1	1	1	1	1	1	1	8	1
274	Control	CONTROL	0	0	0	0	0	0	0	1	0
275	Control	CONTROL	1	1	1	1	1	1	1	8	1
276	Control	CONTROL	1	0	0	0	0	0	0	2	0
277	Control	CONTROL	1	1	1	1	1	1	1	8	1
278	Control	CONTROL	1	1	1	1	1	1	1	8	1
279	Control	CONTROL	1	1	0	0	0	0	0	3	0
280	Control	CONTROL	1	0	0	0	0	0	0	2	0
281	Control	INFECTION	1	0	0	0	0	0	0	2	0
282	Control	INFECTION	1	1	1	1	1	1	0	7	0
283	Control	INFECTION	1	1	1	1	0	0	0	5	0
284	Control	INFECTION	1	1	1	1	1	0	0	6	0
285	Control	INFECTION	0	0	0	0	0	0	0	1	0
286	Control	INFECTION	1	1	1	1	1	1	0	7	0
287	Control	INFECTION	1	0	0	0	0	0	0	2	0
288	Control	INFECTION	1	1	0	0	0	0	0	3	0
289	Control	INFECTION	1	0	0	0	0	0	0	2	0
290	Control	INFECTION	1	1	1	1	0	0	0	5	0
291	Control	INFECTION	1	0	0	0	0	0	0	2	0
292	Control	INFECTION	1	0	0	0	0	0	0	2	0
293	Control	INFECTION	0	0	0	0	0	0	0	1	0
294	Control	INFECTION	1	0	0	0	0	0	0	2	0
295	Control	INFECTION	1	0	0	0	0	0	0	2	0
296	Control	INFECTION	0	0	0	0	0	0	0	1	0
297	Control	INFECTION	1	0	0	0	0	0	0	2	0
298	Control	INFECTION	0	0	0	0	0	0	0	1	0
299	Control	INFECTION	0	0	0	0	0	0	0	1	0
300	Control	INFECTION	1	1	1	1	1	1	0	7	0
301	Control	INFECTION	0	0	0	0	0	0	0	1	0
302	Control	INFECTION	0	0	0	0	0	0	0	1	0
303	Control	INFECTION	0	0	0	0	0	0	0	1	0
304	Control	INFECTION	1	1	1	1	1	1	0	7	0
305	Control	INFECTION	1	1	1	1	1	1	1	3	1
306	Control	INFECTION	0	0	0	0	0	0	0	1	0
307	Control	INFECTION	0	0	0	0	0	0	0	1	0
308	Control	INFECTION	0	0	0	0	0	0	0	1	0
309	Control	INFECTION	0	0	0	0	0	0	0	1	0
310	Control	INFECTION	1	1	1	0	0	0	0	4	0
311	Control	INFECTION	1	1	1	0	0	0	0	4	0
312	Control	INFECTION	1	1	1	1	0	0	0	5	0
313	Control	INFECTION	0	0	0	0	0	0	0	1	0
314	Control	INFECTION	0	0	0	0	0	0	0	1	0
315	Control	INFECTION	0	0	0	0	0	0	0	1	0
316	Control	INFECTION	0	0	0	0	0	0	0	1	0
317	Control	INFECTION	0	0	0	0	0	0	0	1	0
318	Control	INFECTION	0	0	0	0	0	0	0	1	0
319	Control	INFECTION	0	0	0	0	0	0	0	1	0
320	Control	INFECTION	0	0	0	0	0	0	0	1	0
321	Control	INFECTION	1	1	1	1	1	1	1	8	1
322	Control	CONTROL	1	1	1	1	1	1	1	8	1
323	Control	CONTROL	0	0	0	0	0	0	0	1	0
324	Control	CONTROL	1	1	1	1	0	0	0	5	0
325	Control	CONTROL	1	1	1	1	1	1	1	8	1
326	Control	CONTROL	1	1	1	1	0	0	0	5	0
327	Control	CONTROL	1	1	1	1	0	0	0	5	0
328	Control	CONTROL	0	0	0	0	0	0	0	1	0
329	Control	CONTROL	1	1	1	1	1	1	1	8	1
330	Control	CONTROL	1	1	1	1	1	1	1	8	1
331	Control	CONTROL	1	1	1	1	1	1	1	8	1
332	Control	CONTROL	1	1	1	1	1	1	1	8	1
333	Control	CONTROL	0	0	0	0	0	0	0	1	0
334	Control	CONTROL	1	1	1	1	1	1	1	8	1
335	Control	CONTROL	1	1	1	1	1	1	1	8	1
336	Control	CONTROL	1	1	1	1	1	1	1	8	1
337	Control	CONTROL	1	1	1	1	1	1	1	8	1
338	Control	CONTROL	0	0	0	0	0	0	0	1	0
339	Control	CONTROL	0	0	0	0	0	0	0	1	0
340	Control	CONTROL	0	0	0	0	0	0	0	1	0
341	Control	CONTROL	0	0	0	0	0	0	0	1	0
342	Control	CONTROL	1	1	1	1	1	0	0	6	0
343	Control	CONTROL	1	1	1	1	1	1	1	8	1
344	Control	CONTROL	1	1	1	1	1	1	1	8	1
345	Control	CONTROL	1	1	1	1	1	1	1	8	1
346	Control	CONTROL	1	1	1	1	1	1	1	8	1
347	Control	CONTROL	1	1	1	1	1	1	1	8	1
348	Control	CONTROL	1	1	1	1	1	1	1	8	1
349	Control	CONTROL	0	0	0	0	0	0	0	1	0
350	Control	CONTROL	0	0	0	0	0	0	0	1	0
351	Control	CONTROL	0	0	0	0	0	0	0	1	0
352	Control	CONTROL	1	1	1	1	1	1	1	8	1
353	Control	CONTROL	1	1	1	1	1	1	1	8	1
354	Control	CONTROL	1	1	1	1	1	1	1	8	1
355	Control	CONTROL	1	1	1	1	1	1	1	8	1
356	Control	CONTROL	1	1	1	0	0	0	0	4	0
357	Control	CONTROL	1	1	1	1	1	0	0	6	0
358	Control	CONTROL	1	1	1	1	1	1	1	8	1
359	Control	CONTROL	0	0	0	0	0	0	0	1	0
360	Control	CONTROL	1	0	0	0	0	0	0	2	0
361	Control	INFECTION	1	1	1	1	1	1	0	7	0
362	Control	INFECTION	1	1	1	0	0	0	0	4	0
363	Control	INFECTION	0	0	0	0	0	0	0	1	0
364	Control	INFECTION	1	1	1	1	1	1	0	7	0
365	Control	INFECTION	0	0	0	0	0	0	0	1	0
366	Control	INFECTION	1	1	1	1	1	0	0	6	0
367	Control	INFECTION	0	0	0	0	0	0	0	1	0
368	Control	INFECTION	1	1	1	0	0	0	0	4	0
369	Control	INFECTION	1	1	1	0	0	0	0	4	0
370	Control	INFECTION	1	1	1	1	1	0	0	6	0
371	Control	INFECTION	0	0	0	0	0	0	0	1	0
372	Control	INFECTION	1	1	1	1	0	0	0	5	0
373	Control	INFECTION	1	1	1	1	1	1	0	7	0
374	Control	INFECTION	1	1	1	1	1	1	1	8	1
375	Control	INFECTION	1	0	0	1	1	1	1	8	1
376	Control	INFECTION	1	1	1	1	1	1	1	8	1
377	Control	INFECTION	1	0	0	0	0	0	0	2	0
378	Control	INFECTION	1	0	0	0	0	0	0	2	0
379	Control	INFECTION	1	1	1	0	0	0	0	4	0
380	Control	INFECTION	1	1	0	0	0	0	0	3	0
381	Control	INFECTION	0	0	0	0	0	0	0	1	0
382	Control	INFECTION	1	1	1	0	0	0	0	4	0
383	Control	INFECTION	1	1	1	1	0	0	0	5	0
384	Control	INFECTION	1	1	1	1	1	1	0	7	0
385	Control	INFECTION	1	1	1	1	1	1	1	8	1
386	Control	INFECTION	1	1	0	0	0	0	0	3	0
387	Control	INFECTION	1	0	0	0	0	0	0	2	0
388	Control	INFECTION	0	0	0	0	0	0	0	1	0
389	Control	INFECTION	1	1	0	0	0	0	0	3	0
390	Control	INFECTION	1	1	0	0	0	0	0	3	0
391	Control	INFECTION	1	1	1	1	1	1	1	8	1
392	Control	INFECTION	1	0	0	1	1	1	1	8	1
393	Control	INFECTION	1	1	1	1	1	1	1	1	1
394	Control	INFECTION	1	1	1	1	1	1	1	8	1
395	Control	INFECTION	0	0	0	0	0	0	0	1	0
396	Control	INFECTION	0	0	0	0	0	0	0	1	0
397	Control	INFECTION	1	1	1	1	1	1	1	8	1
398	Control	INFECTION	1	1	1	1	1	1	0	7	0
399	Control	INFECTION	0	0	0	0	0	0	0	1	0
400	Control	INFECTION	1	1	1	1	1	1	0	7	0
401	Control	INFECTION	1	1	1	1	1	1	1	8	1
402	Control	CONTROL	1	0	0	0	0	0	0	2	0
403	Control	CONTROL	1	1	1	1	0	0	0	5	0
404	Control	CONTROL	1	1	1	1	1	1	1	8	1
405	Control	CONTROL	1	1	1	1	1	1	1	8	1
406	Control	CONTROL	1	1	1	1	1	1	1	8	1
407	Control	CONTROL	1	1	1	1	1	1	1	8	1
408	Control	CONTROL	1	1	1	1	1	1	1	8	1
409	Control	CONTROL	0	0	0	0	0	0	0	1	0
410	Control	CONTROL	0	0	0	0	0	0	0	1	0
411	Control	CONTROL	0	0	0	0	0	0	0	1	0
412	Control	CONTROL	0	0	0	0	0	0	0	1	0
413	Control	CONTROL	1	1	1	1	1	1	1	8	1
414	Control	CONTROL	1	1	1	0	0	0	0	4	0
415	Control	CONTROL	0	0	0	0	0	0	0	1	0
416	Control	CONTROL	1	1	1	1	1	1	1	8	1
417	Control	CONTROL	1	1	1	1	1	1	1	8	1
418	Control	CONTROL	1	1	1	1	1	1	0	7	0
419	Control	CONTROL	1	1	1	1	1	1	1	8	1
420	Control	CONTROL	1	1	1	1	1	1	1	8	1
421	Control	CONTROL	1	1	1	1	1	1	1	8	1
422	Control	CONTROL	0	0	0	0	0	0	0	1	0
423	Control	CONTROL	1	1	1	0	0	0	0	1	0
424	Control	CONTROL	1	1	1	1	1	0	0	1	0
425	Control	CONTROL	0	0	0	0	0	0	0	1	0
426	Control	CONTROL	1	1	1	1	1	1	1	8	1
427	Control	CONTROL	1	1	1	1	1	1	1	8	1
428	Control	CONTROL	0	0	0	0	0	0	0	1	0
429	Control	CONTROL	0	0	0	0	0	0	0	1	0
430	Control	CONTROL	0	0	0	0	0	0	0	1	0
431	Control	CONTROL	1	1	1	1	1	1	1	8	1
432	Control	CONTROL	1	1	1	1	1	1	1	8	1
433	Control	CONTROL	1	1	1	1	1	1	1	8	1
434	Control	CONTROL	0	0	0	0	0	0	0	1	0
435	Control	CONTROL	0	0	0	0	0	0	0	1	0
436	Control	CONTROL	0	0	0	0	0	0	0	1	0
437	Control	CONTROL	1	1	1	1	1	1	1	8	1
438	Control	CONTROL	0	0	0	0	0	0	0	1	0
439	Control	CONTROL	1	1	1	1	1	1	1	8	1
440	Control	CONTROL	1	1	1	1	1	1	1	8	1
441	Control	INFECTION	0	0	0	0	0	0	0	1	0
442	Control	INFECTION	0	0	0	0	0	0	0	1	0
443	Control	INFECTION	1	1	1	0	0	0	0	4	0
444	Control	INFECTION	1	1	1	0	0	0	0	4	0
445	Control	INFECTION	1	1	1	0	0	0	0	4	0
446	Control	INFECTION	1	1	1	1	0	0	0	5	0
447	Control	INFECTION	1	1	0	0	0	0	0	3	0
448	Control	INFECTION	1	1	1	0	0	0	0	4	0
449	Control	INFECTION	1	1	1	1	0	0	0	5	0
450	Control	INFECTION	0	0	0	0	0	0	0	1	0
451	Control	INFECTION	1	1	1	0	0	0	0	4	0
452	Control	INFECTION	1	1	1	0	0	0	0	4	0
453	Control	INFECTION	0	0	0	0	0	0	0	1	0
454	Control	INFECTION	0	0	0	0	0	0	0	1	0
455	Control	INFECTION	0	0	0	0	0	0	0	1	0
456	Control	INFECTION	1	1	1	1	0	0	0	5	0
457	Control	INFECTION	1	0	0	0	0	0	0	2	0
458	Control	INFECTION	1	0	0	0	0	0	0	2	0
459	Control	INFECTION	1	1	1	1	1	0	0	6	0
460	Control	INFECTION	1	1	1	1	1	0	0	6	0
461	Control	INFECTION	0	0	0	0	0	0	0	1	0
462	Control	INFECTION	0	0	0	0	0	0	0	1	0
463	Control	INFECTION	0	0	0	0	0	0	0	1	0
464	Control	INFECTION	1	1	0	0	0	0	0	3	0
465	Control	INFECTION	1	1	1	1	1	1	1	5	1
466	Control	INFECTION	1	1	1	1	1	1	1	1	1
467	Control	INFECTION	0	0	0	0	0	0	0	1	0
468	Control	INFECTION	1	0	0	0	0	0	0	2	0
469	Control	INFECTION	1	0	0	0	0	0	0	2	0
470	Control	INFECTION	1	0	0	0	0	0	0	2	0
471	Control	INFECTION	1	0	0	0	0	0	0	2	0
472	Control	INFECTION	0	1	1	1	0	0	0	5	0
473	Control	INFECTION	0	0	0	0	0	0	0	1	0
474	Control	INFECTION	0	0	0	0	0	0	0	1	0
475	Control	INFECTION	1	1	1	1	1	0	0	6	0
476	Control	INFECTION	1	1	1	0	0	0	0	4	0
477	Control	INFECTION	0	0	0	0	0	0	0	1	0
478	Control	INFECTION	1	1	0	0	0	0	0	3	0
479	Control	INFECTION	1	1	1	1	1	1	1	1	1
480	Control	INFECTION	1	1	1	0	0	0	0	4	0
481	Coevolution	INFECTION	1	1	1	1	1	1	1	8	1
482	Coevolution	CONTROL	1	1	1	1	0	0	0	5	0
483	Coevolution	CONTROL	0	0	0	0	0	0	0	1	0
484	Coevolution	CONTROL	1	1	1	1	1	1	1	8	1
485	Coevolution	CONTROL	1	1	1	1	1	1	1	7	1
486	Coevolution	CONTROL	1	1	1	1	1	1	1	8	1
487	Coevolution	CONTROL	1	1	1	1	1	1	1	8	1
488	Coevolution	CONTROL	1	1	1	1	1	1	1	8	1
489	Coevolution	CONTROL	1	1	1	1	1	1	1	8	1
490	Coevolution	CONTROL	1	1	1	1	1	1	1	8	1
491	Coevolution	CONTROL	1	1	1	1	1	1	1	8	1
492	Coevolution	CONTROL	1	1	1	1	1	1	1	8	1
493	Coevolution	CONTROL	1	1	1	1	1	1	1	6	1
494	Coevolution	CONTROL	1	1	1	1	1	1	1	6	1
495	Coevolution	CONTROL	1	1	1	1	1	1	1	8	1
496	Coevolution	CONTROL	1	1	1	1	1	1	1	8	1
497	Coevolution	CONTROL	1	1	1	1	1	1	1	8	1
498	Coevolution	CONTROL	1	1	1	1	1	1	1	8	1
499	Coevolution	CONTROL	1	1	1	1	1	1	1	8	1
500	Coevolution	CONTROL	1	1	1	1	1	1	1	8	1
501	Coevolution	CONTROL	1	1	1	1	1	1	1	8	1
502	Coevolution	CONTROL	1	1	1	1	1	1	1	8	1
503	Coevolution	CONTROL	1	1	1	1	1	1	1	8	1
504	Coevolution	CONTROL	1	1	1	1	1	1	1	8	1
505	Coevolution	CONTROL	1	1	1	1	1	1	1	8	1
506	Coevolution	CONTROL	1	1	1	1	1	1	1	8	1
507	Coevolution	CONTROL	1	1	1	1	1	1	1	8	1
508	Coevolution	CONTROL	1	1	1	1	1	1	1	8	1
509	Coevolution	CONTROL	1	1	1	1	1	1	1	8	1
510	Coevolution	CONTROL	1	1	1	1	1	1	1	8	1
511	Coevolution	CONTROL	1	1	1	1	1	1	1	8	1
512	Coevolution	CONTROL	1	1	1	1	1	1	1	8	1
513	Coevolution	CONTROL	1	1	1	1	1	1	1	8	1
514	Coevolution	CONTROL	1	1	1	1	1	1	0	7	0
515	Coevolution	CONTROL	1	1	1	1	1	1	1	8	1
516	Coevolution	CONTROL	1	1	1	1	1	1	1	8	1
517	Coevolution	CONTROL	1	1	1	1	1	1	1	4	1
518	Coevolution	CONTROL	1	1	1	1	1	1	1	8	1
519	Coevolution	CONTROL	1	1	1	1	1	1	1	8	1
520	Coevolution	CONTROL	1	1	1	1	1	1	1	8	1
521	Coevolution	INFECTION	1	1	1	1	1	0	0	6	0
522	Coevolution	INFECTION	1	1	0	0	0	0	0	3	0
523	Coevolution	INFECTION	1	1	1	1	1	1	1	2	1
524	Coevolution	INFECTION	1	1	1	1	1	1	1	4	1
525	Coevolution	INFECTION	1	1	1	1	1	1	1	7	1
526	Coevolution	INFECTION	1	1	1	1	1	1	1	5	1
527	Coevolution	INFECTION	1	1	0	0	0	0	0	3	0
528	Coevolution	INFECTION	1	1	1	1	0	0	0	5	0
529	Coevolution	INFECTION	1	1	1	1	0	0	0	5	0
530	Coevolution	INFECTION	1	1	1	0	0	0	0	4	0
531	Coevolution	INFECTION	1	1	0	0	0	0	0	3	0
532	Coevolution	INFECTION	1	1	1	1	1	1	1	3	1
533	Coevolution	INFECTION	1	1	1	1	1	1	1	3	1
534	Coevolution	INFECTION	1	1	1	1	1	1	1	7	1
535	Coevolution	INFECTION	1	1	0	0	0	0	0	3	0
536	Coevolution	INFECTION	1	1	0	0	0	0	0	3	0
537	Coevolution	INFECTION	1	1	1	1	1	1	1	5	1
538	Coevolution	INFECTION	1	1	1	1	1	1	1	5	1
539	Coevolution	INFECTION	1	1	1	1	1	1	1	3	1
540	Coevolution	INFECTION	1	1	1	1	1	1	1	4	1
541	Coevolution	INFECTION	1	1	1	1	1	1	1	4	1
542	Coevolution	INFECTION	1	1	1	0	0	0	0	4	0
543	Coevolution	INFECTION	1	0	0	0	0	0	0	2	0
544	Coevolution	INFECTION	0	0	0	0	0	0	0	1	0
545	Coevolution	INFECTION	1	0	0	0	0	0	0	2	0
546	Coevolution	INFECTION	1	1	1	1	1	1	1	2	1
547	Coevolution	INFECTION	0	0	0	0	0	0	0	1	0
548	Coevolution	INFECTION	1	1	1	0	0	0	0	4	0
549	Coevolution	INFECTION	1	1	0	0	0	0	0	3	0
550	Coevolution	INFECTION	1	1	1	1	0	0	0	5	0
551	Coevolution	INFECTION	1	1	1	1	0	0	0	5	0
552	Coevolution	INFECTION	1	1	1	1	1	0	0	6	0
553	Coevolution	INFECTION	1	1	1	1	1	1	0	7	0
554	Coevolution	INFECTION	1	1	1	1	1	1	1	4	1
555	Coevolution	INFECTION	1	1	1	1	1	1	1	8	1
556	Coevolution	INFECTION	1	1	1	1	1	1	0	7	0
557	Coevolution	INFECTION	0	0	0	0	0	0	0	1	0
558	Coevolution	INFECTION	1	1	0	0	0	0	0	3	0
559	Coevolution	INFECTION	0	0	0	0	0	0	0	1	0
560	Coevolution	INFECTION	1	1	1	1	1	1	1	2	1
561	Coevolution	INFECTION	1	1	1	1	1	1	1	8	1
562	Coevolution	CONTROL	1	1	1	1	1	1	1	6	1
563	Coevolution	CONTROL	1	1	1	1	1	1	1	8	1
564	Coevolution	CONTROL	1	1	1	1	1	1	1	8	1
565	Coevolution	CONTROL	1	1	1	1	1	1	1	8	1
566	Coevolution	CONTROL	0	0	0	0	0	0	0	1	0
567	Coevolution	CONTROL	1	1	1	1	1	1	1	8	1
568	Coevolution	CONTROL	1	1	1	1	1	1	1	8	1
569	Coevolution	CONTROL	1	1	1	1	1	1	1	8	1
570	Coevolution	CONTROL	1	1	1	1	1	1	1	7	1
571	Coevolution	CONTROL	1	1	1	1	1	0	0	6	0
572	Coevolution	CONTROL	1	1	1	1	1	1	1	8	1
573	Coevolution	CONTROL	1	1	1	1	1	1	1	8	1
574	Coevolution	CONTROL	1	1	1	1	1	1	1	8	1
575	Coevolution	CONTROL	1	1	1	1	1	1	1	8	1
576	Coevolution	CONTROL	1	1	1	1	1	1	1	8	1
577	Coevolution	CONTROL	1	1	1	1	1	1	1	8	1
578	Coevolution	CONTROL	0	0	0	0	0	0	0	1	0
579	Coevolution	CONTROL	1	1	1	1	1	1	1	8	1
580	Coevolution	CONTROL	1	1	1	1	1	1	1	8	1
581	Coevolution	CONTROL	1	1	1	1	1	1	1	8	1
582	Coevolution	CONTROL	1	1	1	1	1	1	1	8	1
583	Coevolution	CONTROL	1	1	1	1	1	1	1	8	1
584	Coevolution	CONTROL	1	1	1	1	1	1	1	8	1
585	Coevolution	CONTROL	1	1	1	1	1	1	1	8	1
586	Coevolution	CONTROL	1	1	1	1	1	1	1	8	1
587	Coevolution	CONTROL	1	1	1	1	0	0	0	5	0
588	Coevolution	CONTROL	1	1	1	1	1	1	0	7	0
589	Coevolution	CONTROL	0	0	0	0	0	0	0	1	0
590	Coevolution	CONTROL	1	1	1	1	1	1	1	7	1
591	Coevolution	CONTROL	1	1	1	1	0	0	0	5	0
592	Coevolution	CONTROL	1	1	1	1	1	1	1	8	1
593	Coevolution	CONTROL	1	1	1	1	1	1	1	8	1
594	Coevolution	CONTROL	1	1	1	1	1	1	1	8	1
595	Coevolution	CONTROL	1	1	1	1	1	1	1	8	1
596	Coevolution	CONTROL	1	1	1	1	1	1	1	8	1
597	Coevolution	CONTROL	1	1	1	1	1	1	1	8	1
598	Coevolution	CONTROL	1	1	1	0	0	0	0	4	0
599	Coevolution	CONTROL	1	1	1	1	1	1	1	8	1
600	Coevolution	CONTROL	1	1	1	1	1	1	1	8	1
601	Coevolution	INFECTION	1	1	1	1	1	0	0	6	0
602	Coevolution	INFECTION	1	1	1	1	1	1	1	6	1
603	Coevolution	INFECTION	1	1	1	1	1	1	1	3	1
604	Coevolution	INFECTION	1	1	1	1	1	1	1	3	1
605	Coevolution	INFECTION	1	1	1	1	1	1	0	7	0
606	Coevolution	INFECTION	1	1	1	1	1	1	0	7	0
607	Coevolution	INFECTION	1	1	0	0	0	0	0	3	0
608	Coevolution	INFECTION	1	1	1	1	1	1	0	7	0
609	Coevolution	INFECTION	1	1	0	0	0	0	0	3	0
610	Coevolution	INFECTION	1	1	1	1	0	0	0	5	0
611	Coevolution	INFECTION	1	1	1	1	1	1	1	8	1
612	Coevolution	INFECTION	1	1	0	0	0	0	0	3	0
613	Coevolution	INFECTION	1	1	1	1	1	1	1	8	1
614	Coevolution	INFECTION	1	1	1	1	1	1	0	7	0
615	Coevolution	INFECTION	1	1	1	1	1	1	1	4	1
616	Coevolution	INFECTION	1	1	1	1	1	1	1	4	1
617	Coevolution	INFECTION	1	1	1	1	1	1	1	6	1
618	Coevolution	INFECTION	0	0	0	0	0	0	0	1	0
619	Coevolution	INFECTION	1	1	1	1	0	0	0	5	0
620	Coevolution	INFECTION	1	1	1	1	1	1	1	1	1
621	Coevolution	INFECTION	1	1	1	1	0	0	0	5	0
622	Coevolution	INFECTION	1	1	1	0	0	0	0	4	0
623	Coevolution	INFECTION	1	1	1	0	0	0	0	3	0
624	Coevolution	INFECTION	1	1	1	1	1	1	1	5	1
625	Coevolution	INFECTION	1	1	1	1	1	1	0	7	0
626	Coevolution	INFECTION	1	1	1	1	1	1	1	7	1
627	Coevolution	INFECTION	1	1	1	1	1	1	0	7	0
628	Coevolution	INFECTION	1	1	1	1	0	0	0	5	0
629	Coevolution	INFECTION	1	1	1	1	1	1	1	1	1
630	Coevolution	INFECTION	1	0	0	0	0	0	0	2	0
631	Coevolution	INFECTION	1	0	0	0	0	0	0	2	0
632	Coevolution	INFECTION	1	1	1	1	1	0	0	6	0
633	Coevolution	INFECTION	0	0	0	0	0	0	0	1	0
634	Coevolution	INFECTION	1	1	0	0	0	0	0	3	0
635	Coevolution	INFECTION	1	1	1	0	0	0	0	4	0
636	Coevolution	INFECTION	1	1	1	0	0	0	0	4	0
637	Coevolution	INFECTION	1	1	0	0	0	0	0	3	0
638	Coevolution	INFECTION	1	1	1	1	1	1	1	6	1
639	Coevolution	INFECTION	1	1	1	6	6	1	1	6	1
640	Coevolution	INFECTION	1	0	0	0	0	0	0	2	0
641	Coevolution	INFECTION	1	1	1	1	1	1	1	8	1
642	Coevolution	CONTROL	0	0	0	0	0	0	0	1	0
643	Coevolution	CONTROL	1	1	1	1	1	1	1	6	1
644	Coevolution	CONTROL	1	1	0	0	0	0	0	3	0
645	Coevolution	CONTROL	1	1	1	1	1	1	1	4	1
646	Coevolution	CONTROL	0	0	0	0	0	0	0	1	0
647	Coevolution	CONTROL	1	1	1	1	1	1	1	8	1
648	Coevolution	CONTROL	1	1	1	1	1	1	1	8	1
649	Coevolution	CONTROL	1	1	1	1	1	1	1	8	1
650	Coevolution	CONTROL	1	1	1	1	1	1	1	6	1
651	Coevolution	CONTROL	1	1	1	1	1	1	1	8	1
652	Coevolution	CONTROL	1	1	1	1	1	1	1	8	1
653	Coevolution	CONTROL	1	1	1	1	1	1	1	8	1
654	Coevolution	CONTROL	1	1	1	1	1	1	1	8	1
655	Coevolution	CONTROL	1	1	1	1	1	1	1	8	1
656	Coevolution	CONTROL	1	1	1	1	1	1	1	8	1
657	Coevolution	CONTROL	1	1	1	1	1	1	1	8	1
658	Coevolution	CONTROL	1	1	1	1	1	1	1	8	1
659	Coevolution	CONTROL	1	1	1	1	1	1	1	8	1
660	Coevolution	CONTROL	1	1	1	1	1	1	1	8	1
661	Coevolution	CONTROL	1	1	1	1	1	1	1	8	1
662	Coevolution	CONTROL	1	1	1	1	1	1	1	8	1
663	Coevolution	CONTROL	1	1	1	1	1	1	1	8	1
664	Coevolution	CONTROL	1	1	1	1	1	1	1	4	1
665	Coevolution	CONTROL	1	1	1	1	1	1	1	7	1
666	Coevolution	CONTROL	1	1	1	1	1	1	1	7	1
667	Coevolution	CONTROL	1	1	1	1	1	1	1	8	1
668	Coevolution	CONTROL	1	1	1	1	1	1	0	7	0
669	Coevolution	CONTROL	1	1	1	1	1	1	1	8	1
670	Coevolution	CONTROL	1	1	1	1	1	1	0	7	0
671	Coevolution	CONTROL	1	1	1	1	1	1	1	8	1
672	Coevolution	CONTROL	1	1	1	1	1	1	1	8	1
673	Coevolution	CONTROL	1	1	1	1	1	1	1	8	1
674	Coevolution	CONTROL	1	1	1	1	1	1	1	8	1
675	Coevolution	CONTROL	1	1	1	1	1	1	1	8	1
676	Coevolution	CONTROL	1	1	1	1	0	0	0	5	0
677	Coevolution	CONTROL	1	1	1	1	1	1	1	8	1
678	Coevolution	CONTROL	1	1	1	1	1	0	0	6	0
679	Coevolution	CONTROL	1	0	0	0	0	0	0	2	0
680	Coevolution	CONTROL	1	1	1	1	1	1	1	2	1
681	Coevolution	INFECTION	1	1	1	0	0	0	0	4	0
682	Coevolution	INFECTION	1	1	1	0	0	0	0	4	0
683	Coevolution	INFECTION	1	1	1	1	1	0	0	6	0
684	Coevolution	INFECTION	1	1	1	1	1	1	1	8	1
685	Coevolution	INFECTION	1	1	1	1	1	1	1	7	1
686	Coevolution	INFECTION	1	1	1	1	1	1	1	6	1
687	Coevolution	INFECTION	1	1	0	0	0	0	0	3	0
688	Coevolution	INFECTION	0	0	0	0	0	0	0	1	0
689	Coevolution	INFECTION	1	1	1	1	1	1	1	5	1
690	Coevolution	INFECTION	1	1	1	1	0	0	0	5	0
691	Coevolution	INFECTION	1	1	1	0	0	0	0	4	0
692	Coevolution	INFECTION	1	1	1	1	1	1	1	3	1
693	Coevolution	INFECTION	0	0	0	0	0	0	0	1	0
694	Coevolution	INFECTION	1	1	1	1	1	1	0	7	0
695	Coevolution	INFECTION	1	1	1	1	1	1	1	4	1
696	Coevolution	INFECTION	1	1	1	1	1	1	1	7	1
697	Coevolution	INFECTION	1	1	1	1	1	1	1	8	1
698	Coevolution	INFECTION	1	1	1	1	1	1	1	6	1
699	Coevolution	INFECTION	1	1	1	1	1	1	1	8	1
700	Coevolution	INFECTION	1	1	0	0	0	0	0	3	0
701	Coevolution	INFECTION	1	1	1	1	1	1	1	5	1
702	Coevolution	INFECTION	1	1	1	1	1	1	1	8	1
703	Coevolution	INFECTION	1	1	1	1	1	1	1	8	1
704	Coevolution	INFECTION	1	1	1	0	0	0	0	1	0
705	Coevolution	INFECTION	1	1	1	1	1	1	1	5	1
706	Coevolution	INFECTION	1	1	1	1	1	1	0	7	0
707	Coevolution	INFECTION	1	1	1	1	1	1	1	5	1
708	Coevolution	INFECTION	1	1	1	1	1	1	1	3	1
709	Coevolution	INFECTION	0	0	0	0	0	0	0	1	0
710	Coevolution	INFECTION	1	1	1	1	1	1	0	7	0
711	Coevolution	INFECTION	1	1	1	1	1	1	1	6	1
712	Coevolution	INFECTION	1	1	1	1	1	1	1	8	1
713	Coevolution	INFECTION	1	0	0	0	0	0	0	2	0
714	Coevolution	INFECTION	1	1	1	1	1	1	1	8	1
715	Coevolution	INFECTION	1	1	1	1	1	1	1	8	1
716	Coevolution	INFECTION	1	1	0	0	0	0	0	3	0
717	Coevolution	INFECTION	1	1	1	1	1	1	0	7	0
718	Coevolution	INFECTION	1	1	1	1	1	0	0	6	0
719	Coevolution	INFECTION	1	1	1	1	1	1	1	2	1
720	Coevolution	INFECTION	1	1	1	1	1	1	1	8	1
721	Coevolution	INFECTION	1	1	1	1	1	1	1	8	1
722	Coevolution	CONTROL	0	0	0	0	0	0	0	1	0
723	Coevolution	CONTROL	1	1	1	1	1	1	1	8	1
724	Coevolution	CONTROL	1	1	1	1	1	1	1	8	1
725	Coevolution	CONTROL	1	1	1	1	1	1	1	8	1
726	Coevolution	CONTROL	1	1	1	1	1	1	1	8	1
727	Coevolution	CONTROL	1	1	1	1	1	1	1	8	1
728	Coevolution	CONTROL	1	1	1	1	1	1	1	8	1
729	Coevolution	CONTROL	1	1	1	1	1	1	1	8	1
730	Coevolution	CONTROL	1	1	1	1	1	1	1	8	1
731	Coevolution	CONTROL	1	1	1	1	1	0	0	6	0
732	Coevolution	CONTROL	1	1	1	1	1	1	1	8	1
733	Coevolution	CONTROL	1	1	1	1	1	1	1	8	1
734	Coevolution	CONTROL	1	1	1	1	1	1	1	8	1
735	Coevolution	CONTROL	0	0	0	0	0	0	0	1	0
736	Coevolution	CONTROL	1	1	1	1	1	1	1	8	1
737	Coevolution	CONTROL	0	0	0	0	0	0	0	1	0
738	Coevolution	CONTROL	0	0	0	0	0	0	0	1	0
739	Coevolution	CONTROL	1	1	1	1	1	1	1	8	1
740	Coevolution	CONTROL	1	1	1	1	1	1	1	8	1
741	Coevolution	CONTROL	1	1	1	1	1	1	1	8	1
742	Coevolution	CONTROL	1	1	1	1	1	1	1	8	1
743	Coevolution	CONTROL	1	1	1	1	1	1	1	8	1
744	Coevolution	CONTROL	1	1	1	1	1	1	1	8	1
745	Coevolution	CONTROL	1	1	0	0	0	0	0	1	0
746	Coevolution	CONTROL	1	1	1	1	1	1	1	8	1
747	Coevolution	CONTROL	1	1	1	1	1	1	1	8	1
748	Coevolution	CONTROL	1	1	1	1	1	1	1	8	1
749	Coevolution	CONTROL	1	1	1	1	1	1	1	8	1
750	Coevolution	CONTROL	0	0	0	0	0	0	0	1	0
751	Coevolution	CONTROL	1	1	1	1	1	1	1	8	1
752	Coevolution	CONTROL	1	1	1	1	1	1	1	8	1
753	Coevolution	CONTROL	1	1	1	1	1	1	1	8	1
754	Coevolution	CONTROL	0	0	0	0	0	0	0	1	0
755	Coevolution	CONTROL	1	1	1	1	1	1	1	8	1
756	Coevolution	CONTROL	1	1	0	0	0	0	0	3	0
757	Coevolution	CONTROL	1	1	1	0	0	0	0	4	0
758	Coevolution	CONTROL	1	1	1	1	1	1	1	8	1
759	Coevolution	CONTROL	1	1	1	1	1	1	1	8	1
760	Coevolution	CONTROL	1	1	1	1	1	1	1	8	1
761	Coevolution	INFECTION	1	1	1	0	0	0	0	4	0
762	Coevolution	INFECTION	1	1	1	1	0	0	0	5	0
763	Coevolution	INFECTION	1	1	1	1	0	0	0	5	0
764	Coevolution	INFECTION	1	1	1	0	0	0	0	4	0
765	Coevolution	INFECTION	1	1	1	0	0	0	0	4	0
766	Coevolution	INFECTION	1	1	1	0	0	0	0	4	0
767	Coevolution	INFECTION	1	1	1	1	0	0	0	5	0
768	Coevolution	INFECTION	1	1	1	1	0	0	0	5	0
769	Coevolution	INFECTION	1	1	1	1	1	1	0	7	0
770	Coevolution	INFECTION	1	1	1	1	1	1	1	8	1
771	Coevolution	INFECTION	1	1	1	1	1	1	1	8	1
772	Coevolution	INFECTION	1	1	1	1	1	1	1	8	1
773	Coevolution	INFECTION	1	1	1	1	1	1	1	8	1
774	Coevolution	INFECTION	1	1	1	1	1	1	1	4	1
775	Coevolution	INFECTION	1	1	0	0	0	0	0	3	0
776	Coevolution	INFECTION	0	0	0	0	0	0	0	1	0
777	Coevolution	INFECTION	0	0	0	0	0	0	0	1	0
778	Coevolution	INFECTION	0	0	0	0	0	0	0	1	0
779	Coevolution	INFECTION	1	1	1	1	1	1	1	8	1
780	Coevolution	INFECTION	1	1	1	1	1	1	1	8	1
781	Coevolution	INFECTION	1	1	1	1	1	1	1	8	1
782	Coevolution	INFECTION	1	1	1	1	1	1	1	8	1
783	Coevolution	INFECTION	1	1	1	1	1	1	1	8	1
784	Coevolution	INFECTION	1	1	1	1	1	1	1	8	1
785	Coevolution	INFECTION	1	1	1	1	1	1	1	8	1
786	Coevolution	INFECTION	1	1	1	1	1	1	1	8	1
787	Coevolution	INFECTION	1	1	1	1	1	1	1	8	1
788	Coevolution	INFECTION	1	1	1	1	1	1	1	8	1
789	Coevolution	INFECTION	1	1	1	1	1	1	1	8	1
790	Coevolution	INFECTION	1	1	1	1	1	1	1	8	1
791	Coevolution	INFECTION	1	1	1	1	1	1	1	8	1
792	Coevolution	INFECTION	0	0	0	0	0	0	0	1	0
793	Coevolution	INFECTION	1	1	1	1	1	1	1	8	1
794	Coevolution	INFECTION	1	1	1	1	1	1	1	8	1
795	Coevolution	INFECTION	1	1	1	1	1	1	1	8	1
796	Coevolution	INFECTION	0	0	0	0	0	0	0	1	0
797	Coevolution	INFECTION	0	0	0	0	0	0	0	1	0
798	Coevolution	INFECTION	1	1	1	0	0	0	0	4	0
799	Coevolution	INFECTION	0	0	0	0	0	0	0	1	0
800	Coevolution	INFECTION	1	1	1	1	0	0	0	5	0
801	Coevolution	INFECTION	1	1	1	1	1	1	1	8	1
802	Coevolution	CONTROL	1	1	0	0	0	0	0	3	0
803	Coevolution	CONTROL	0	0	0	0	0	0	0	1	0
804	Coevolution	CONTROL	1	1	1	1	1	1	1	8	1
805	Coevolution	CONTROL	1	1	0	0	0	0	0	3	0
806	Coevolution	CONTROL	1	1	1	1	1	1	1	8	1
807	Coevolution	CONTROL	1	1	1	1	1	1	1	8	1
808	Coevolution	CONTROL	1	1	1	1	1	1	1	8	1
809	Coevolution	CONTROL	1	1	0	0	0	0	0	3	0
810	Coevolution	CONTROL	0	0	0	0	0	0	0	1	0
811	Coevolution	CONTROL	1	1	1	1	1	1	1	8	1
812	Coevolution	CONTROL	1	1	1	1	0	0	0	5	0
813	Coevolution	CONTROL	1	1	1	1	1	1	1	8	1
814	Coevolution	CONTROL	1	1	1	1	1	1	1	8	1
815	Coevolution	CONTROL	1	1	1	1	1	1	1	8	1
816	Coevolution	CONTROL	1	1	1	1	1	1	1	8	1
817	Coevolution	CONTROL	0	0	0	0	0	0	0	1	0
818	Coevolution	CONTROL	1	1	1	1	1	1	1	8	1
819	Coevolution	CONTROL	1	1	1	1	1	1	1	8	1
820	Coevolution	CONTROL	1	1	1	1	1	1	1	8	1
821	Coevolution	CONTROL	1	1	1	1	1	1	1	8	1
822	Coevolution	CONTROL	1	1	1	1	1	1	1	8	1
823	Coevolution	CONTROL	0	0	0	0	0	0	0	1	0
824	Coevolution	CONTROL	1	1	1	1	1	1	1	8	1
825	Coevolution	CONTROL	1	1	1	0	0	0	0	4	0
826	Coevolution	CONTROL	1	1	1	1	1	1	1	8	1
827	Coevolution	CONTROL	1	1	1	1	1	1	1	8	1
828	Coevolution	CONTROL	1	1	1	1	1	1	1	8	1
829	Coevolution	CONTROL	1	1	1	0	0	0	0	4	0
830	Coevolution	CONTROL	1	1	1	1	1	0	0	6	0
831	Coevolution	CONTROL	1	1	1	1	1	1	1	8	1
832	Coevolution	CONTROL	1	1	1	1	1	1	1	8	1
833	Coevolution	CONTROL	1	1	1	1	1	1	0	7	0
834	Coevolution	CONTROL	1	1	1	1	1	1	0	7	0
835	Coevolution	CONTROL	1	1	1	1	1	1	1	8	1
836	Coevolution	CONTROL	1	1	1	1	1	1	1	8	1
837	Coevolution	CONTROL	1	1	1	1	1	1	1	8	1
838	Coevolution	CONTROL	1	1	1	1	1	1	1	8	1
839	Coevolution	CONTROL	1	1	1	1	1	1	1	8	1
840	Coevolution	CONTROL	1	1	1	1	1	1	1	8	1
841	Coevolution	INFECTION	1	1	1	1	1	1	1	8	1
842	Coevolution	INFECTION	0	0	0	0	0	0	0	1	0
843	Coevolution	INFECTION	0	0	0	0	0	0	0	1	0
844	Coevolution	INFECTION	1	1	1	0	0	0	0	4	0
845	Coevolution	INFECTION	1	1	0	0	0	0	0	3	0
846	Coevolution	INFECTION	1	1	1	1	1	1	1	8	1
847	Coevolution	INFECTION	1	1	1	1	1	1	1	1	1
848	Coevolution	INFECTION	1	1	1	1	0	0	0	5	0
849	Coevolution	INFECTION	1	1	0	0	0	0	0	3	0
850	Coevolution	INFECTION	0	0	0	0	0	0	0	1	0
851	Coevolution	INFECTION	0	0	0	0	0	0	0	1	0
852	Coevolution	INFECTION	0	0	0	0	0	0	0	1	0
853	Coevolution	INFECTION	1	1	1	1	1	1	1	8	1
854	Coevolution	INFECTION	0	0	0	0	0	0	0	1	0
855	Coevolution	INFECTION	0	0	0	0	0	0	0	1	0
856	Coevolution	INFECTION	1	1	1	1	1	0	0	6	0
857	Coevolution	INFECTION	1	1	1	1	1	1	1	8	1
858	Coevolution	INFECTION	0	0	0	0	0	0	0	1	0
859	Coevolution	INFECTION	0	0	0	0	0	0	0	1	0
860	Coevolution	INFECTION	0	0	0	0	0	0	0	1	0
861	Coevolution	INFECTION	0	0	0	0	0	0	0	1	0
862	Coevolution	INFECTION	1	1	1	0	0	0	0	4	0
863	Coevolution	INFECTION	0	0	0	0	0	0	0	1	0
864	Coevolution	INFECTION	1	1	1	1	1	1	1	8	1
865	Coevolution	INFECTION	0	0	0	0	0	0	0	1	0
866	Coevolution	INFECTION	0	0	0	0	0	0	0	1	0
867	Coevolution	INFECTION	1	1	1	1	1	1	1	8	1
868	Coevolution	INFECTION	1	1	1	1	1	1	1	8	1
869	Coevolution	INFECTION	0	0	0	0	0	0	0	1	0
870	Coevolution	INFECTION	0	0	0	0	0	0	0	1	0
871	Coevolution	INFECTION	0	0	0	0	0	0	0	1	0
872	Coevolution	INFECTION	0	0	0	0	0	0	0	1	0
873	Coevolution	INFECTION	0	0	0	0	0	0	0	1	0
874	Coevolution	INFECTION	1	1	0	0	0	0	0	3	0
875	Coevolution	INFECTION	1	1	1	1	1	1	1	8	1
876	Coevolution	INFECTION	1	1	0	0	0	0	0	3	0
877	Coevolution	INFECTION	1	1	1	1	1	1	1	8	1
878	Coevolution	INFECTION	1	1	1	1	1	1	1	8	1
879	Coevolution	INFECTION	1	1	1	0	0	0	0	4	0
880	Coevolution	INFECTION	1	1	1	1	1	0	0	6	0
881	Coevolution	INFECTION	1	1	1	1	1	1	1	8	1
882	Coevolution	CONTROL	1	1	0	0	0	0	0	3	0
883	Coevolution	CONTROL	1	1	1	1	0	0	0	5	0
884	Coevolution	CONTROL	1	1	1	1	1	1	1	8	1
885	Coevolution	CONTROL	1	1	1	1	1	1	1	8	1
886	Coevolution	CONTROL	0	0	0	0	0	0	0	1	0
887	Coevolution	CONTROL	1	1	1	1	0	0	0	5	0
888	Coevolution	CONTROL	1	1	1	1	1	1	1	8	1
889	Coevolution	CONTROL	0	0	0	0	0	0	0	1	0
890	Coevolution	CONTROL	1	1	1	1	1	1	1	8	1
891	Coevolution	CONTROL	1	1	1	1	1	1	1	8	1
892	Coevolution	CONTROL	1	1	1	1	1	0	0	6	0
893	Coevolution	CONTROL	1	1	1	1	1	1	1	8	1
894	Coevolution	CONTROL	1	1	1	1	1	1	1	8	1
895	Coevolution	CONTROL	1	1	1	1	1	1	1	8	1
896	Coevolution	CONTROL	1	1	1	1	1	1	1	8	1
897	Coevolution	CONTROL	1	1	1	1	1	1	1	8	1
898	Coevolution	CONTROL	0	0	0	0	0	0	0	1	0
899	Coevolution	CONTROL	1	1	1	1	1	1	1	8	1
900	Coevolution	CONTROL	1	1	1	1	1	1	1	8	1
901	Coevolution	CONTROL	1	1	1	1	1	1	1	8	1
902	Coevolution	CONTROL	1	1	1	1	1	1	1	8	1
903	Coevolution	CONTROL	1	1	1	1	1	1	1	8	1
904	Coevolution	CONTROL	0	0	0	0	0	0	0	1	0
905	Coevolution	CONTROL	1	1	1	1	1	1	1	8	1
906	Coevolution	CONTROL	1	1	1	1	1	1	1	8	1
907	Coevolution	CONTROL	1	1	1	1	1	1	1	8	1
908	Coevolution	CONTROL	1	1	1	1	1	1	1	8	1
909	Coevolution	CONTROL	1	1	1	1	1	1	1	8	1
910	Coevolution	CONTROL	1	1	1	1	1	1	1	8	1
911	Coevolution	CONTROL	1	1	1	1	1	1	1	8	1
912	Coevolution	CONTROL	1	1	1	1	1	1	1	8	1
913	Coevolution	CONTROL	1	1	1	1	1	1	1	8	1
914	Coevolution	CONTROL	1	1	1	1	0	0	0	5	0
915	Coevolution	CONTROL	1	1	1	1	1	1	1	8	1
916	Coevolution	CONTROL	1	1	1	1	1	1	1	8	1
917	Coevolution	CONTROL	1	1	1	1	1	1	1	8	1
918	Coevolution	CONTROL	1	1	1	1	1	1	1	8	1
919	Coevolution	CONTROL	1	1	1	1	1	1	1	8	1
920	Coevolution	CONTROL	1	1	1	1	1	1	1	8	1
921	Coevolution	INFECTION	0	0	0	0	0	0	0	1	0
922	Coevolution	INFECTION	1	0	0	0	0	0	0	2	0
923	Coevolution	INFECTION	1	1	1	1	1	1	1	8	1
924	Coevolution	INFECTION	1	1	1	1	1	1	1	8	1
925	Coevolution	INFECTION	1	1	1	1	1	1	1	8	1
926	Coevolution	INFECTION	1	1	1	1	1	1	0	7	0
927	Coevolution	INFECTION	1	1	1	1	1	1	1	8	1
928	Coevolution	INFECTION	0	0	0	0	0	0	0	1	0
929	Coevolution	INFECTION	1	1	1	1	1	1	1	8	1
930	Coevolution	INFECTION	1	1	1	1	1	1	1	8	1
931	Coevolution	INFECTION	1	1	1	1	1	1	1	8	1
932	Coevolution	INFECTION	1	1	1	1	1	1	1	8	1
933	Coevolution	INFECTION	1	1	1	1	1	1	1	8	1
934	Coevolution	INFECTION	1	1	1	1	1	1	1	8	1
935	Coevolution	INFECTION	0	0	0	0	0	0	0	1	0
936	Coevolution	INFECTION	0	0	0	0	0	0	0	1	0
937	Coevolution	INFECTION	1	1	0	0	0	0	0	3	0
938	Coevolution	INFECTION	1	0	0	0	0	0	0	2	0
939	Coevolution	INFECTION	0	0	0	0	0	0	0	1	0
940	Coevolution	INFECTION	1	1	1	0	0	0	0	4	0
941	Coevolution	INFECTION	0	0	0	0	0	0	0	1	0
942	Coevolution	INFECTION	0	0	0	0	0	0	0	1	0
943	Coevolution	INFECTION	1	1	1	0	0	0	0	4	0
944	Coevolution	INFECTION	0	0	0	0	0	0	0	1	0
945	Coevolution	INFECTION	0	0	0	0	0	0	0	1	0
946	Coevolution	INFECTION	0	0	0	0	0	0	0	1	0
947	Coevolution	INFECTION	1	1	0	0	0	0	0	3	0
948	Coevolution	INFECTION	0	0	0	0	0	0	0	1	0
949	Coevolution	INFECTION	0	0	0	0	0	0	0	1	0
950	Coevolution	INFECTION	1	1	1	0	0	0	0	4	0
951	Coevolution	INFECTION	0	0	0	0	0	0	0	1	0
952	Coevolution	INFECTION	0	0	0	0	0	0	0	1	0
953	Coevolution	INFECTION	0	0	0	0	0	0	0	1	0
954	Coevolution	INFECTION	0	0	0	0	0	0	0	1	0
955	Coevolution	INFECTION	0	0	0	0	0	0	0	1	0
956	Coevolution	INFECTION	1	1	1	1	1	1	1	8	1
957	Coevolution	INFECTION	0	0	0	0	0	0	0	1	0
958	Coevolution	INFECTION	0	0	0	0	0	0	0	1	0
959	Coevolution	INFECTION	1	1	1	1	1	1	1	1	1
960	Coevolution	INFECTION	1	1	1	1	0	0	0	5	0

## Sheet: entomophila
individual number	ORIGIN	treatment	day1	day2	day3	day4	day5	day6	day7	day8	day9	day10	dead on day	censor
1	Control	CONTROL	0	0	0	0	0	0	0	0	0	0	11	0
2	Control	CONTROL	0	0	0	0	0	0	0	0	0	0	11	0
3	Control	CONTROL	0	0	0	0	0	0	0	0	0	0	11	0
4	Control	CONTROL	0	0	0	0	0	0	0	0	0	0	11	0
5	Control	CONTROL	0	0	0	0	0	0	0	0	0	0	11	0
6	Control	CONTROL	0	0	0	0	0	1	1	1	1	1	6	1
7	Control	CONTROL	0	0	0	0	0	0	0	0	0	0	11	0
8	Control	CONTROL	0	0	0	0	0	0	0	0	0	0	11	0
9	Control	CONTROL	0	0	0	0	0	0	0	0	0	0	11	0
10	Control	CONTROL	0	0	0	0	0	0	0	0	0	0	11	0
11	Control	CONTROL	0	0	0	0	0	0	0	0	0	0	11	0
12	Control	CONTROL	0	0	0	0	0	0	0	0	0	0	11	0
13	Control	CONTROL	0	0	0	0	0	0	0	0	0	0	11	0
14	Control	CONTROL	0	0	0	0	0	0	0	0	0	0	11	0
15	Control	CONTROL	0	0	0	0	0	0	0	0	0	0	11	0
16	Control	CONTROL	0	0	0	0	0	0	0	0	0	0	11	0
17	Control	CONTROL	0	0	0	0	0	0	0	0	0	0	11	0
18	Control	CONTROL	0	0	0	0	0	0	0	0	0	0	11	0
19	Control	CONTROL	0	0	0	0	0	0	0	0	0	0	11	0
20	Control	CONTROL	0	0	0	0	0	0	1	1	1	1	7	1
21	Control	CONTROL	0	0	0	0	0	0	0	0	0	0	11	0
22	Control	CONTROL	0	0	0	0	0	0	0	0	0	0	11	0
23	Control	CONTROL	0	0	0	0	0	0	0	0	0	0	11	0
24	Control	CONTROL	0	0	0	0	0	0	0	0	0	0	11	0
25	Control	CONTROL	0	0	0	0	0	0	0	0	0	0	11	0
26	Control	CONTROL	0	0	0	0	0	0	0	0	0	0	11	0
27	Control	CONTROL	0	0	0	0	0	0	0	0	0	0	11	0
28	Control	CONTROL	0	0	0	0	0	0	0	0	0	0	11	0
29	Control	CONTROL	0	0	0	0	0	0	0	0	0	0	11	0
30	Control	CONTROL	0	0	0	0	1	1	1	1	1	1	5	1
31	Control	CONTROL	0	0	0	0	0	0	0	0	0	0	11	0
32	Control	CONTROL	0	0	0	0	0	0	0	0	0	0	11	0
33	Control	CONTROL	0	0	0	0	0	0	0	0	0	0	11	0
34	Control	CONTROL	0	0	0	0	0	0	0	0	0	0	11	0
35	Control	CONTROL	0	0	0	0	0	0	0	0	0	0	11	0
36	Control	CONTROL	0	0	0	0	0	0	0	0	0	0	11	0
37	Control	CONTROL	0	0	0	0	0	0	0	0	0	0	11	0
38	Control	CONTROL	0	0	0	0	0	0	0	0	0	0	11	0
39	Control	CONTROL	0	0	0	0	0	0	0	0	0	0	11	0
40	Control	CONTROL	0	0	0	0	0	0	0	0	0	0	11	0
41	Control	CONTROL	0	0	0	0	0	0	0	0	0	0	11	0
42	Control	CONTROL	0	0	0	0	0	0	0	0	0	0	11	0
43	Control	CONTROL	0	0	0	0	0	0	0	0	0	0	11	0
44	Control	CONTROL	0	0	0	0	0	0	0	0	0	0	11	0
45	Control	CONTROL	0	0	0	0	0	0	0	0	0	0	11	0
46	Control	CONTROL	0	0	0	0	0	0	0	0	0	0	11	0
47	Control	CONTROL	0	0	0	0	0	0	0	0	0	0	11	0
48	Control	CONTROL	0	0	0	0	0	0	0	0	0	0	11	0
49	Control	CONTROL	0	0	0	0	0	0	0	0	0	0	11	0
50	Control	CONTROL	0	0	0	0	0	0	0	0	0	0	11	0
51	Control	CONTROL	0	0	0	0	0	0	0	0	0	0	11	0
52	Control	CONTROL	0	0	0	0	0	0	0	0	0	0	11	0
53	Control	CONTROL	0	0	0	0	0	0	0	0	0	0	11	0
54	Control	CONTROL	0	0	1	1	1	1	1	1	1	1	3	1
55	Control	CONTROL	0	0	0	0	0	0	0	0	0	0	11	0
56	Control	CONTROL	0	0	0	0	0	0	0	0	0	0	11	0
57	Control	CONTROL	0	0	0	0	0	0	0	0	0	0	11	0
58	Control	CONTROL	0	0	0	0	0	0	0	0	0	0	11	0
59	Control	CONTROL	0	0	0	0	0	0	0	0	0	0	11	0
60	Control	CONTROL	0	0	0	0	0	0	0	0	0	0	11	0
61	Control	CONTROL	0	0	0	0	0	0	0	0	0	0	11	0
62	Control	CONTROL	0	0	0	0	1	1	1	1	1	1	5	1
63	Control	CONTROL	0	0	0	0	0	0	0	0	0	0	11	0
64	Control	CONTROL	0	0	0	0	0	0	0	0	0	0	11	0
65	Control	CONTROL	0	0	0	0	0	0	0	0	0	0	11	0
66	Control	CONTROL	0	0	0	0	0	0	0	0	0	0	11	0
67	Control	CONTROL	0	0	0	0	0	0	0	0	0	0	11	0
68	Control	CONTROL	0	0	0	0	0	0	0	0	0	0	11	0
69	Control	CONTROL	0	0	0	0	0	0	0	0	0	0	11	0
70	Control	CONTROL	0	1	1	1	1	1	1	1	1	1	2	1
71	Control	CONTROL	0	0	0	0	0	0	0	0	0	0	11	0
72	Control	CONTROL	0	0	0	0	0	0	0	0	0	0	11	0
73	Control	CONTROL	0	0	0	0	0	0	0	0	0	0	11	0
74	Control	CONTROL	0	0	0	0	0	0	0	0	0	0	11	0
75	Control	CONTROL	0	0	0	0	0	0	0	0	0	0	11	0
76	Control	CONTROL	0	0	0	0	0	0	0	0	0	0	11	0
77	Control	CONTROL	0	0	0	0	0	0	0	0	0	0	11	0
78	Control	CONTROL	0	0	0	0	0	0	0	0	0	0	11	0
79	Control	CONTROL	0	0	0	0	0	0	0	0	0	0	11	0
80	Control	CONTROL	0	0	0	0	0	0	0	0	0	0	11	0
81	Control	CONTROL	0	0	0	0	0	0	0	0	0	0	11	0
82	Control	CONTROL	0	0	0	0	0	0	0	0	0	0	11	0
83	Control	CONTROL	0	0	0	0	0	0	0	0	0	0	11	0
84	Control	CONTROL	0	0	0	0	0	0	0	0	0	0	11	0
85	Control	CONTROL	0	0	0	0	0	0	0	0	0	0	11	0
86	Control	CONTROL	0	0	0	0	0	0	0	0	0	0	11	0
87	Control	CONTROL	0	0	0	0	0	0	0	0	0	0	11	0
88	Control	CONTROL	0	0	0	0	0	0	0	0	0	0	11	0
89	Control	CONTROL	1	1	1	1	1	1	1	1	1	1	1	1
90	Control	CONTROL	0	0	0	0	0	0	0	0	0	0	11	0
91	Control	CONTROL	0	0	0	0	0	0	0	0	0	0	11	0
92	Control	CONTROL	0	0	0	0	0	0	0	0	0	0	11	0
93	Control	CONTROL	0	0	0	0	0	0	0	0	0	0	11	0
94	Control	CONTROL	0	0	0	0	0	0	0	0	0	0	11	0
95	Control	CONTROL	0	0	0	0	0	0	0	0	0	0	11	0
96	Control	CONTROL	0	0	0	0	0	0	0	0	0	0	11	0
97	Control	CONTROL	0	0	0	0	0	0	0	0	0	0	11	0
98	Control	CONTROL	0	0	0	0	0	0	0	0	0	0	11	0
99	Control	CONTROL	0	0	0	0	0	0	0	0	0	0	11	0
100	Control	CONTROL	0	0	1	1	1	1	1	1	1	1	3	1
101	Control	CONTROL	0	0	0	0	0	0	0	0	0	0	11	0
102	Control	CONTROL	0	0	0	0	0	0	0	0	0	0	11	0
103	Control	CONTROL	0	0	0	0	0	0	0	0	0	0	11	0
104	Control	CONTROL	0	0	0	0	0	0	0	0	0	0	11	0
105	Control	CONTROL	0	0	0	0	0	0	0	0	0	0	11	0
106	Control	CONTROL	0	0	0	0	0	0	0	0	0	0	11	0
107	Control	CONTROL	0	0	0	0	0	0	0	0	0	0	11	0
108	Control	CONTROL	0	0	0	0	0	0	0	0	0	0	11	0
109	Control	CONTROL	0	0	0	0	0	0	0	0	0	0	11	0
110	Control	CONTROL	0	0	0	0	0	0	0	0	0	0	11	0
111	Control	CONTROL	0	0	0	0	0	0	0	0	0	0	11	0
112	Control	CONTROL	0	0	0	0	0	0	0	0	0	0	11	0
113	Control	CONTROL	0	0	0	0	0	0	0	0	0	0	11	0
114	Control	CONTROL	0	0	0	0	0	0	0	0	0	0	11	0
115	Control	CONTROL	0	0	0	0	0	0	0	0	0	0	11	0
116	Control	CONTROL	0	0	0	0	0	0	0	0	0	0	11	0
117	Control	CONTROL	0	0	0	0	0	0	0	0	0	0	11	0
118	Control	CONTROL	0	0	0	0	0	0	0	0	0	0	11	0
119	Control	CONTROL	0	0	0	0	0	0	0	0	0	0	11	0
120	Control	CONTROL	0	0	0	0	0	0	0	0	0	0	11	0
121	Control	infection	1	1	1	1	1	1	1	1	1	1	1	1
122	Control	infection	1	1	1	1	1	1	1	1	1	1	1	1
123	Control	infection	0	1	1	1	1	1	1	1	1	1	2	1
124	Control	infection	1	1	1	1	1	1	1	1	1	1	1	1
125	Control	infection	0	0	0	1	1	1	1	1	1	1	4	1
126	Control	infection	0	0	0	0	0	0	0	1	1	1	8	1
127	Control	infection	1	1	1	1	1	1	1	1	1	1	1	1
128	Control	infection	0	0	0	0	1	1	1	1	1	1	5	1
129	Control	infection	1	1	1	1	1	1	1	1	1	1	1	1
130	Control	infection	1	1	1	1	1	1	1	1	1	1	1	1
131	Control	infection	0	1	1	1	1	1	1	1	1	1	2	1
132	Control	infection	0	1	1	1	1	1	1	1	1	1	2	1
133	Control	infection	0	0	0	0	0	0	0	0	0	0	11	0
134	Control	infection	0	1	1	1	1	1	1	1	1	1	2	1
135	Control	infection	0	0	0	0	0	0	0	0	0	0	11	0
136	Control	infection	0	1	1	1	1	1	1	1	1	1	2	1
137	Control	infection	0	1	1	1	1	1	1	1	1	1	2	1
138	Control	infection	0	0	0	0	0	0	0	0	0	0	11	0
139	Control	infection	1	1	1	1	1	1	1	1	1	1	1	1
140	Control	infection	1	1	1	1	1	1	1	1	1	1	1	1
141	Control	infection	1	1	1	1	1	1	1	1	1	1	1	1
142	Control	infection	0	1	1	1	1	1	1	1	1	1	2	1
143	Control	infection	0	0	0	1	1	1	1	1	1	1	4	1
144	Control	infection	0	0	1	1	1	1	1	1	1	1	3	1
145	Control	infection	0	0	0	0	0	0	0	0	0	0	11	0
146	Control	infection	0	0	1	1	1	1	1	1	1	1	3	1
147	Control	infection	0	0	0	1	1	1	1	1	1	1	4	1
148	Control	infection	0	1	1	1	1	1	1	1	1	1	2	1
149	Control	infection	0	1	1	1	1	1	1	1	1	1	2	1
150	Control	infection	0	1	1	1	1	1	1	1	1	1	2	1
151	Control	infection	0	0	0	0	0	0	1	1	1	1	7	1
152	Control	infection	1	1	1	1	1	1	1	1	1	1	1	1
153	Control	infection	1	1	1	1	1	1	1	1	1	1	1	1
154	Control	infection	0	1	1	1	1	1	1	1	1	1	2	1
155	Control	infection	1	1	1	1	1	1	1	1	1	1	1	1
156	Control	infection	0	1	1	1	1	1	1	1	1	1	2	1
157	Control	infection	1	1	1	1	1	1	1	1	1	1	1	1
158	Control	infection	0	0	0	0	0	0	0	0	0	0	11	0
159	Control	infection	0	0	0	0	0	0	0	0	1	1	9	1
160	Control	infection	1	1	1	1	1	1	1	1	1	1	1	1
161	Control	infection	1	1	1	1	1	1	1	1	1	1	1	1
162	Control	infection	0	0	0	1	1	1	1	1	1	1	4	1
163	Control	infection	0	0	0	0	0	0	0	0	0	0	11	0
164	Control	infection	0	0	0	1	1	1	1	1	1	1	4	1
165	Control	infection	0	0	1	1	1	1	1	1	1	1	3	1
166	Control	infection	0	1	1	1	1	1	1	1	1	1	2	1
167	Control	infection	0	1	1	1	1	1	1	1	1	1	2	1
168	Control	infection	0	0	0	0	1	1	1	1	1	1	5	1
169	Control	infection	1	1	1	1	1	1	1	1	1	1	1	1
170	Control	infection	1	1	1	1	1	1	1	1	1	1	1	1
171	Control	infection	0	0	0	0	0	1	1	1	1	1	6	1
172	Control	infection	1	1	1	1	1	1	1	1	1	1	1	1
173	Control	infection	0	0	0	1	1	1	1	1	1	1	4	1
174	Control	infection	1	1	1	1	1	1	1	1	1	1	1	1
175	Control	infection	0	0	0	0	0	0	0	0	0	0	11	0
176	Control	infection	1	1	1	1	1	1	1	1	1	1	1	1
177	Control	infection	1	1	1	1	1	1	1	1	1	1	1	1
178	Control	infection	1	1	1	1	1	1	1	1	1	1	1	1
179	Control	infection	0	0	0	0	1	1	1	1	1	1	5	1
180	Control	infection	0	0	1	1	1	1	1	1	1	1	3	1
181	Control	infection	0	1	1	1	1	1	1	1	1	1	2	1
182	Control	infection	0	0	0	0	0	1	1	1	1	1	6	1
183	Control	infection	0	0	0	0	0	0	0	0	0	0	11	0
184	Control	infection	0	0	0	0	0	0	0	1	1	1	8	1
185	Control	infection	0	0	1	1	1	1	1	1	1	1	3	1
186	Control	infection	0	1	1	1	1	1	1	1	1	1	2	1
187	Control	infection	1	1	1	1	1	1	1	1	1	1	1	1
188	Control	infection	1	1	1	1	1	1	1	1	1	1	1	1
189	Control	infection	1	1	1	1	1	1	1	1	1	1	1	1
190	Control	infection	0	0	0	0	0	0	0	0	0	0	11	0
191	Control	infection	0	0	1	1	1	1	1	1	1	1	3	1
192	Control	infection	0	1	1	1	1	1	1	1	1	1	2	1
193	Control	infection	0	1	1	1	1	1	1	1	1	1	2	1
194	Control	infection	0	1	1	1	1	1	1	1	1	1	2	1
195	Control	infection	0	1	1	1	1	1	1	1	1	1	2	1
196	Control	infection	0	0	1	1	1	1	1	1	1	1	3	1
197	Control	infection	0	0	1	1	1	1	1	1	1	1	3	1
198	Control	infection	0	1	1	1	1	1	1	1	1	1	2	1
199	Control	infection	0	0	0	0	1	1	1	1	1	1	4	1
200	Control	infection	0	1	1	1	1	1	1	1	1	1	2	1
201	Control	infection	0	0	0	0	0	0	0	0	0	0	11	0
202	Control	infection	0	1	1	1	1	1	1	1	1	1	2	1
203	Control	infection	0	0	0	1	1	1	1	1	1	1	4	1
204	Control	infection	0	1	1	1	1	1	1	1	1	1	2	1
205	Control	infection	0	0	0	0	0	0	0	0	1	1	9	1
206	Control	infection	0	0	0	0	0	0	0	0	0	0	11	0
207	Control	infection	0	1	1	1	1	1	1	1	1	1	2	1
208	Control	infection	0	0	1	1	1	1	1	1	1	1	3	1
209	Control	infection	0	1	1	1	1	1	1	1	1	1	2	1
210	Control	infection	0	0	0	0	0	0	0	0	0	0	11	0
211	Control	infection	0	0	1	1	1	1	1	1	1	1	3	1
212	Control	infection	0	1	1	1	1	1	1	1	1	1	2	1
213	Control	infection	1	1	1	1	1	1	1	1	1	1	1	1
214	Control	infection	0	0	0	1	1	1	1	1	1	1	4	1
215	Control	infection	1	1	1	1	1	1	1	1	1	1	1	1
216	Control	infection	1	1	1	1	1	1	1	1	1	1	1	1
217	Control	infection	1	1	1	1	1	1	1	1	1	1	1	1
218	Control	infection	0	0	0	0	1	1	1	1	1	1	5	1
219	Control	infection	0	1	1	1	1	1	1	1	1	1	2	1
220	Control	infection	0	1	1	1	1	1	1	1	1	1	2	1
221	Control	infection	0	0	0	0	0	1	1	1	1	1	6	1
222	Control	infection	0	0	0	0	0	0	0	0	0	0	11	0
223	Control	infection	1	1	1	1	1	1	1	1	1	1	1	1
224	Control	infection	0	1	1	1	1	1	1	1	1	1	2	1
225	Control	infection	0	0	0	0	0	0	0	1	1	1	8	1
226	Control	infection	1	1	1	1	1	1	1	1	1	1	1	1
227	Control	infection	1	1	1	1	1	1	1	1	1	1	1	1
228	Control	infection	1	1	1	1	1	1	1	1	1	1	1	1
229	Control	infection	1	1	1	1	1	1	1	1	1	1	1	1
230	Control	infection	1	1	1	1	1	1	1	1	1	1	1	1
231	Control	infection	1	1	1	1	1	1	1	1	1	1	1	1
232	Control	infection	0	1	1	1	1	1	1	1	1	1	2	1
233	Control	infection	0	0	1	1	1	1	1	1	1	1	3	1
234	Control	infection	0	0	0	1	1	1	1	1	1	1	4	1
235	Control	infection	0	0	1	1	1	1	1	1	1	1	3	1
236	Control	infection	0	1	1	1	1	1	1	1	1	1	2	1
237	Control	infection	0	0	0	0	0	0	1	1	1	1	7	1
238	Control	infection	0	0	1	1	1	1	1	1	1	1	3	1
239	Control	infection	0	1	1	1	1	1	1	1	1	1	2	1
240	Control	infection	0	0	0	0	0	1	1	1	1	1	6	1
241	Control	CONTROL	0	0	0	0	0	0	0	0	0	0	11	0
242	Control	CONTROL	0	0	0	0	0	0	0	0	0	0	11	0
243	Control	CONTROL	0	0	0	0	0	0	0	0	0	0	11	0
244	Control	CONTROL	0	0	0	0	0	0	0	0	0	0	11	0
245	Control	CONTROL	0	0	0	0	0	0	0	0	0	0	11	0
246	Control	CONTROL	0	0	0	0	0	0	0	0	0	0	11	0
247	Control	CONTROL	0	0	0	0	0	0	0	0	0	0	11	0
248	Control	CONTROL	0	0	0	0	0	0	0	0	0	0	11	0
249	Control	CONTROL	0	0	0	0	0	0	0	0	0	0	11	0
250	Control	CONTROL	0	0	0	0	0	0	0	0	0	0	11	0
251	Control	CONTROL	0	0	0	0	0	0	0	0	0	0	11	0
252	Control	CONTROL	0	0	0	0	0	0	0	0	0	0	11	0
253	Control	CONTROL	0	0	0	0	0	0	0	0	0	0	11	0
254	Control	CONTROL	0	0	0	0	0	0	0	0	0	0	11	0
255	Control	CONTROL	0	0	0	0	0	0	0	0	1	1	9	1
256	Control	CONTROL	0	0	0	0	0	0	0	0	0	0	11	0
257	Control	CONTROL	0	0	0	0	0	0	0	0	0	0	11	0
258	Control	CONTROL	0	0	0	0	0	0	0	0	0	0	11	0
259	Control	CONTROL	0	0	0	0	0	0	0	0	0	0	11	0
260	Control	CONTROL	0	0	0	0	0	0	0	0	0	0	11	0
261	Control	CONTROL	0	0	0	0	0	0	0	0	0	0	11	0
262	Control	CONTROL	0	0	0	0	0	0	0	0	0	0	11	0
263	Control	CONTROL	0	0	0	1	1	1	1	1	1	1	4	1
264	Control	CONTROL	0	0	0	0	0	0	0	0	0	0	11	0
265	Control	CONTROL	0	0	0	0	0	0	0	0	0	0	11	0
266	Control	CONTROL	0	0	0	0	0	0	0	0	0	0	11	0
267	Control	CONTROL	0	0	0	0	0	0	0	0	0	0	11	0
268	Control	CONTROL	0	0	0	0	0	0	0	0	0	0	11	0
269	Control	CONTROL	0	0	0	0	0	0	0	0	0	0	11	0
270	Control	CONTROL	0	0	0	0	0	1	1	1	1	1	6	1
271	Control	CONTROL	0	0	0	0	0	0	0	0	0	0	11	0
272	Control	CONTROL	0	0	0	0	0	0	0	0	0	0	11	0
273	Control	CONTROL	0	0	0	0	0	0	0	0	0	0	11	0
274	Control	CONTROL	0	0	0	0	0	0	0	0	0	0	11	0
275	Control	CONTROL	0	0	1	1	1	1	1	1	1	1	4	1
276	Control	CONTROL	0	0	0	0	0	0	0	0	0	0	11	0
277	Control	CONTROL	0	0	0	0	0	0	0	0	0	0	11	0
278	Control	CONTROL	0	0	0	0	0	0	0	0	0	0	11	0
279	Control	CONTROL	0	0	0	0	0	0	0	0	0	0	11	0
280	Control	CONTROL	0	0	0	0	0	0	0	0	0	0	11	0
281	Control	CONTROL	0	0	0	0	0	0	0	0	0	0	11	0
282	Control	CONTROL	0	0	0	0	0	0	0	0	0	0	11	0
283	Control	CONTROL	0	0	0	0	1	1	1	1	1	1	5	1
284	Control	CONTROL	0	0	0	0	0	0	0	0	0	0	11	0
285	Control	CONTROL	0	0	0	0	0	0	0	0	0	0	11	0
286	Control	CONTROL	0	0	1	1	1	1	1	1	1	1	3	1
287	Control	CONTROL	0	0	0	0	0	0	0	0	0	0	11	0
288	Control	CONTROL	0	0	0	0	0	0	0	0	0	0	11	0
289	Control	CONTROL	0	0	0	0	0	0	0	0	0	0	11	0
290	Control	CONTROL	0	0	0	0	0	0	0	0	0	0	11	0
291	Control	CONTROL	0	0	0	0	0	0	0	0	0	0	11	0
292	Control	CONTROL	0	0	0	0	0	0	0	0	0	0	11	0
293	Control	CONTROL	0	0	0	0	0	0	0	0	0	0	11	0
294	Control	CONTROL	0	0	0	0	0	0	0	0	0	0	11	0
295	Control	CONTROL	0	0	0	0	0	0	0	0	0	0	11	0
296	Control	CONTROL	0	0	0	0	0	0	0	0	0	0	11	0
297	Control	CONTROL	0	0	0	0	0	0	0	0	0	0	11	0
298	Control	CONTROL	0	0	1	1	1	1	1	1	1	1	3	1
299	Control	CONTROL	0	0	0	0	0	0	0	0	0	0	11	0
300	Control	CONTROL	0	0	0	0	0	0	0	0	0	0	11	0
301	Control	CONTROL	0	0	0	0	0	0	0	0	0	0	11	0
302	Control	CONTROL	0	0	0	0	0	0	0	0	0	0	11	0
303	Control	CONTROL	0	0	0	0	0	0	0	0	0	0	11	0
304	Control	CONTROL	0	0	0	0	0	0	0	1	1	1	8	1
305	Control	CONTROL	0	0	0	0	0	0	0	0	0	0	11	0
306	Control	CONTROL	0	0	0	0	0	0	0	0	0	0	11	0
307	Control	CONTROL	0	0	0	0	0	0	0	0	0	0	11	0
308	Control	CONTROL	0	0	0	0	0	0	0	0	0	0	11	0
309	Control	CONTROL	0	0	0	0	0	0	0	0	0	0	11	0
310	Control	CONTROL	0	0	0	0	0	0	0	0	0	0	11	0
311	Control	CONTROL	0	0	0	0	0	0	0	0	0	0	11	0
312	Control	CONTROL	0	0	0	0	0	0	0	0	0	0	11	0
313	Control	CONTROL	0	0	0	0	0	0	0	0	0	0	11	0
314	Control	CONTROL	0	0	0	0	0	0	0	0	0	0	11	0
315	Control	CONTROL	0	0	0	0	0	0	0	0	0	0	11	0
316	Control	CONTROL	0	0	0	0	0	1	1	1	1	1	6	1
317	Control	CONTROL	0	0	0	0	0	0	0	0	0	0	11	0
318	Control	CONTROL	0	0	0	0	0	0	0	0	0	0	11	0
319	Control	CONTROL	0	0	0	0	0	0	0	0	0	0	11	0
320	Control	CONTROL	0	0	0	0	0	0	0	0	0	0	11	0
321	Control	CONTROL	0	0	0	0	0	0	0	0	0	0	11	0
322	Control	CONTROL	0	0	0	0	0	0	0	0	0	0	11	0
323	Control	CONTROL	0	0	0	0	0	0	0	0	0	0	11	0
324	Control	CONTROL	0	0	0	0	0	0	0	0	0	0	11	0
325	Control	CONTROL	0	0	0	0	0	0	0	0	0	0	11	0
326	Control	CONTROL	0	0	0	1	1	1	1	1	1	1	4	1
327	Control	CONTROL	0	0	0	0	0	0	0	0	0	0	11	0
328	Control	CONTROL	0	0	0	0	0	0	0	0	0	0	11	0
329	Control	CONTROL	0	0	0	0	0	0	0	0	0	0	11	0
330	Control	CONTROL	0	0	0	0	0	0	0	0	0	0	11	0
331	Control	CONTROL	0	0	0	0	0	0	0	0	0	0	11	0
332	Control	CONTROL	0	0	0	0	0	0	0	0	0	0	11	0
333	Control	CONTROL	0	0	0	0	0	0	0	0	0	0	11	0
334	Control	CONTROL	0	0	0	0	0	0	0	0	0	0	11	0
335	Control	CONTROL	0	0	0	0	0	0	0	0	0	0	11	0
336	Control	CONTROL	0	0	0	0	0	0	0	0	0	0	11	0
337	Control	CONTROL	0	0	0	0	0	0	0	0	0	0	11	0
338	Control	CONTROL	0	0	0	0	1	1	1	1	1	1	5	1
339	Control	CONTROL	0	0	0	0	0	0	0	0	0	0	11	0
340	Control	CONTROL	0	0	0	0	0	0	0	0	0	0	11	0
341	Control	CONTROL	0	0	0	0	0	0	0	0	0	0	11	0
342	Control	CONTROL	0	0	0	0	0	0	0	0	0	0	11	0
343	Control	CONTROL	0	0	0	0	0	0	0	0	0	0	11	0
344	Control	CONTROL	0	0	0	0	0	0	0	0	0	0	11	0
345	Control	CONTROL	0	0	0	0	0	0	0	0	0	0	11	0
346	Control	CONTROL	0	0	0	0	0	0	0	0	0	0	11	0
347	Control	CONTROL	0	0	0	0	0	0	0	0	0	0	11	0
348	Control	CONTROL	0	0	0	0	0	0	0	0	0	0	11	0
349	Control	CONTROL	0	0	0	0	0	0	0	0	0	0	11	0
350	Control	CONTROL	0	0	0	0	0	0	0	0	0	0	11	0
351	Control	CONTROL	0	0	0	0	0	0	0	0	0	0	11	0
352	Control	CONTROL	0	0	0	0	0	0	0	0	0	0	11	0
353	Control	CONTROL	0	0	0	0	0	0	0	0	0	0	11	0
354	Control	CONTROL	0	0	0	0	0	0	0	0	0	0	11	0
355	Control	CONTROL	0	0	0	0	0	0	0	0	0	0	11	0
356	Control	CONTROL	0	0	0	0	0	0	0	0	0	0	11	0
357	Control	CONTROL	0	0	0	0	0	0	0	0	0	0	11	0
358	Control	CONTROL	0	0	0	0	0	0	0	1	1	1	8	1
359	Control	CONTROL	0	0	0	0	0	0	0	0	0	0	11	0
360	Control	CONTROL	0	0	0	0	0	0	0	0	0	0	11	0
361	Control	infection	0	0	0	0	1	1	1	1	1	1	5	1
362	Control	infection	0	0	0	0	0	0	0	0	0	0	11	0
363	Control	infection	0	0	0	1	1	1	1	1	1	1	4	1
364	Control	infection	1	1	1	1	1	1	1	1	1	1	1	1
365	Control	infection	0	1	1	1	1	1	1	1	1	1	2	1
366	Control	infection	1	1	1	1	1	1	1	1	1	1	1	1
367	Control	infection	0	0	0	0	0	0	0	0	0	0	11	0
368	Control	infection	0	1	1	1	1	1	1	1	1	1	2	1
369	Control	infection	1	1	1	1	1	1	1	1	1	1	1	1
370	Control	infection	0	0	0	0	0	0	0	0	0	0	11	0
371	Control	infection	1	1	1	1	1	1	1	1	1	1	1	1
372	Control	infection	1	1	1	1	1	1	1	1	1	1	1	1
373	Control	infection	1	1	1	1	1	1	1	1	1	1	1	1
374	Control	infection	0	0	0	1	1	1	1	1	1	1	4	1
375	Control	infection	0	0	0	0	0	0	0	0	0	0	11	0
376	Control	infection	0	0	0	0	1	1	1	1	1	1	5	1
377	Control	infection	1	1	1	1	1	1	1	1	1	1	1	1
378	Control	infection	0	0	1	1	1	1	1	1	1	1	3	1
379	Control	infection	0	0	0	1	1	1	1	1	1	1	4	1
380	Control	infection	0	0	0	0	0	0	0	0	0	0	11	0
381	Control	infection	0	0	0	0	1	1	1	1	1	1	5	1
382	Control	infection	0	0	0	0	0	0	0	0	0	0	11	0
383	Control	infection	0	0	0	0	0	0	0	0	0	0	11	0
384	Control	infection	0	0	1	1	1	1	1	1	1	1	3	1
385	Control	infection	0	0	0	1	1	1	1	1	1	1	4	1
386	Control	infection	0	0	1	1	1	1	1	1	1	1	3	1
387	Control	infection	0	0	0	0	0	0	0	1	1	1	8	1
388	Control	infection	0	0	0	0	0	0	0	0	0	0	11	0
389	Control	infection	0	0	0	0	0	0	0	0	1	1	9	1
390	Control	infection	1	1	1	1	1	1	1	1	1	1	1	1
391	Control	infection	1	1	1	1	1	1	1	1	1	1	1	1
392	Control	infection	1	1	1	1	1	1	1	1	1	1	1	1
393	Control	infection	0	0	0	1	1	1	1	1	1	1	4	1
394	Control	infection	0	0	0	1	1	1	1	1	1	1	4	1
395	Control	infection	0	0	0	0	1	1	1	1	1	1	5	1
396	Control	infection	0	0	0	0	0	1	1	1	1	1	6	1
397	Control	infection	0	0	0	0	0	0	0	0	0	0	11	0
398	Control	infection	0	0	0	0	0	0	0	0	1	1	9	1
399	Control	infection	0	0	1	1	1	1	1	1	1	1	3	1
400	Control	infection	0	0	0	0	0	0	0	0	0	0	11	0
401	Control	infection	0	0	0	1	1	1	1	1	1	1	4	1
402	Control	infection	0	0	0	1	1	1	1	1	1	1	4	1
403	Control	infection	0	0	0	0	0	0	0	0	0	0	11	0
404	Control	infection	0	0	0	0	0	0	0	0	1	1	9	1
405	Control	infection	0	0	0	0	0	0	0	0	0	0	11	0
406	Control	infection	0	0	0	0	0	0	0	0	0	0	11	0
407	Control	infection	0	0	0	0	0	0	0	0	0	0	11	0
408	Control	infection	0	1	1	1	1	1	1	1	1	1	2	1
409	Control	infection	0	0	0	0	0	0	0	0	0	0	11	0
410	Control	infection	0	1	1	1	1	1	1	1	1	1	2	1
411	Control	infection	0	0	0	0	0	0	0	0	0	0	11	0
412	Control	infection	1	1	1	1	1	1	1	1	1	1	1	1
413	Control	infection	0	0	0	0	0	0	0	0	0	0	11	0
414	Control	infection	1	1	1	1	1	1	1	1	1	1	1	1
415	Control	infection	0	0	0	0	0	0	0	0	0	0	11	0
416	Control	infection	0	0	0	0	0	0	0	0	0	0	11	0
417	Control	infection	1	1	1	1	1	1	1	1	1	1	1	1
418	Control	infection	1	1	1	1	1	1	1	1	1	1	1	1
419	Control	infection	0	0	0	0	0	0	0	0	0	0	11	0
420	Control	infection	0	0	0	1	1	1	1	1	1	1	4	1
421	Control	infection	0	0	0	0	0	0	0	0	0	0	11	0
422	Control	infection	1	1	1	1	1	1	1	1	1	1	1	1
423	Control	infection	0	0	0	0	0	0	0	0	0	0	11	0
424	Control	infection	0	0	0	0	0	0	0	0	0	0	11	0
425	Control	infection	0	0	0	0	0	0	0	0	0	0	11	0
426	Control	infection	0	0	0	0	0	0	0	0	0	0	11	0
427	Control	infection	0	0	0	0	0	0	1	1	1	1	7	1
428	Control	infection	0	1	1	1	1	1	1	1	1	1	2	1
429	Control	infection	0	0	0	0	0	0	0	0	0	0	11	0
430	Control	infection	0	0	1	1	1	1	1	1	1	1	3	1
431	Control	infection	0	0	0	1	1	1	1	1	1	1	4	1
432	Control	infection	0	0	0	0	0	0	0	0	0	0	11	0
433	Control	infection	0	0	0	0	0	0	0	0	0	0	11	0
434	Control	infection	1	1	1	1	1	1	1	1	1	1	1	1
435	Control	infection	0	0	0	0	1	1	1	1	1	1	5	1
436	Control	infection	0	0	0	1	1	1	1	1	1	1	4	1
437	Control	infection	0	0	1	1	1	1	1	1	1	1	3	1
438	Control	infection	0	0	0	1	1	1	1	1	1	1	4	1
439	Control	infection	0	0	0	1	1	1	1	1	1	1	4	1
440	Control	infection	0	0	0	0	1	1	1	1	1	1	5	1
441	Control	infection	0	0	0	0	0	0	0	0	0	0	11	0
442	Control	infection	0	1	1	1	1	1	1	1	1	1	2	1
443	Control	infection	1	1	1	1	1	1	1	1	1	1	1	1
444	Control	infection	1	1	1	1	1	1	1	1	1	1	1	1
445	Control	infection	1	1	1	1	1	1	1	1	1	1	1	1
446	Control	infection	0	0	0	0	0	0	0	0	1	1	9	1
447	Control	infection	1	1	1	1	1	1	1	1	1	1	1	1
448	Control	infection	0	0	0	0	0	0	0	0	0	0	11	0
449	Control	infection	0	0	0	0	0	0	0	0	0	0	11	0
450	Control	infection	0	0	0	0	0	0	0	0	0	0	11	0
451	Control	infection	0	0	0	0	0	0	0	0	0	0	11	0
452	Control	infection	0	0	0	0	0	0	0	0	0	0	11	0
453	Control	infection	0	0	0	0	0	0	0	0	0	0	11	0
454	Control	infection	1	1	1	1	1	1	1	1	1	1	1	1
455	Control	infection	0	1	1	1	1	1	1	1	1	1	2	1
456	Control	infection	0	0	0	0	0	0	0	0	0	0	11	0
457	Control	infection	0	0	0	0	0	0	0	0	0	0	11	0
458	Control	infection	0	0	0	0	0	0	1	1	1	1	7	1
459	Control	infection	0	0	0	1	1	1	1	1	1	1	4	1
460	Control	infection	0	0	1	1	1	1	1	1	1	1	3	1
461	Control	infection	0	0	0	0	0	0	0	1	1	1	8	1
462	Control	infection	0	0	1	1	1	1	1	1	1	1	3	1
463	Control	infection	0	0	1	1	1	1	1	1	1	1	3	1
464	Control	infection	0	0	0	0	0	0	0	0	0	0	11	0
465	Control	infection	0	0	0	1	1	1	1	1	1	1	4	1
466	Control	infection	0	0	0	0	0	0	0	0	0	0	11	0
467	Control	infection	0	0	0	1	1	1	1	1	1	1	4	1
468	Control	infection	0	0	0	0	0	0	0	0	0	0	11	0
469	Control	infection	1	1	1	1	1	1	1	1	1	1	1	1
470	Control	infection	1	1	1	1	1	1	1	1	1	1	1	1
471	Control	infection	0	0	0	0	1	1	1	1	1	1	5	1
472	Control	infection	1	1	1	1	1	1	1	1	1	1	1	1
473	Control	infection	0	0	0	0	0	0	0	0	0	0	11	0
474	Control	infection	0	0	0	0	0	0	0	0	0	0	11	0
475	Control	infection	0	0	0	0	0	0	0	0	0	0	11	0
476	Control	infection	1	1	1	1	1	1	1	1	1	1	1	1
477	Control	infection	0	0	1	1	1	1	1	1	1	1	3	1
478	Control	infection	0	0	0	0	0	0	0	0	0	0	11	0
479	Control	infection	0	1	1	1	1	1	1	1	1	1	2	1
480	Control	infection	0	0	0	0	0	1	1	1	1	1	6	1
481	Coevolution	CONTROL	0	0	0	0	0	0	0	0	0	0	11	0
482	Coevolution	CONTROL	0	0	0	0	0	0	0	0	0	0	11	0
483	Coevolution	CONTROL	0	0	0	0	0	0	0	0	0	0	11	0
484	Coevolution	CONTROL	0	0	0	0	0	0	0	0	0	0	11	0
485	Coevolution	CONTROL	0	0	0	0	0	0	0	0	0	0	11	0
486	Coevolution	CONTROL	0	0	0	0	0	0	0	0	0	0	11	0
487	Coevolution	CONTROL	0	0	0	0	0	0	0	0	0	0	11	0
488	Coevolution	CONTROL	0	0	0	0	0	0	0	0	0	0	11	0
489	Coevolution	CONTROL	0	0	0	0	0	0	0	0	0	0	11	0
490	Coevolution	CONTROL	0	0	0	0	0	0	0	0	0	0	11	0
491	Coevolution	CONTROL	0	0	0	0	0	0	0	0	0	0	11	0
492	Coevolution	CONTROL	0	0	0	0	0	0	0	0	0	0	11	0
493	Coevolution	CONTROL	0	0	0	0	0	0	0	0	0	0	11	0
494	Coevolution	CONTROL	0	0	0	0	0	0	0	0	0	0	11	0
495	Coevolution	CONTROL	0	0	0	0	0	0	0	0	0	0	11	0
496	Coevolution	CONTROL	0	0	0	1	1	1	1	1	1	1	4	1
497	Coevolution	CONTROL	0	0	0	0	0	1	1	1	1	1	6	1
498	Coevolution	CONTROL	0	0	0	0	0	0	0	0	0	0	11	0
499	Coevolution	CONTROL	0	0	0	0	0	0	0	0	0	0	11	0
500	Coevolution	CONTROL	0	0	0	0	0	0	0	0	0	0	11	0
501	Coevolution	CONTROL	0	0	0	0	0	0	0	0	0	0	11	0
502	Coevolution	CONTROL	0	0	0	0	0	0	0	0	0	0	11	0
503	Coevolution	CONTROL	0	0	0	0	0	0	0	0	0	0	11	0
504	Coevolution	CONTROL	0	0	0	0	0	0	0	0	0	0	11	0
505	Coevolution	CONTROL	0	0	0	0	0	0	0	0	0	0	11	0
506	Coevolution	CONTROL	0	0	0	0	0	0	0	0	0	0	11	0
507	Coevolution	CONTROL	0	0	0	0	0	0	0	0	0	0	11	0
508	Coevolution	CONTROL	0	0	0	0	0	0	0	0	0	0	11	0
509	Coevolution	CONTROL	0	0	0	0	0	0	0	0	0	0	11	0
510	Coevolution	CONTROL	0	0	0	0	0	0	0	0	0	0	11	0
511	Coevolution	CONTROL	0	0	0	0	0	0	0	0	0	0	11	0
512	Coevolution	CONTROL	0	0	0	0	0	0	0	0	0	0	11	0
513	Coevolution	CONTROL	0	0	0	0	0	0	0	0	0	0	11	0
514	Coevolution	CONTROL	0	0	0	0	0	0	0	0	0	0	11	0
515	Coevolution	CONTROL	0	0	0	0	0	0	0	0	0	0	11	0
516	Coevolution	CONTROL	0	0	0	0	0	0	0	0	0	0	11	0
517	Coevolution	CONTROL	0	0	0	0	0	0	0	0	0	0	11	0
518	Coevolution	CONTROL	0	0	0	0	0	0	0	0	0	0	11	0
519	Coevolution	CONTROL	0	0	0	0	0	0	0	0	0	0	11	0
520	Coevolution	CONTROL	0	0	0	0	0	0	0	0	0	0	11	0
521	Coevolution	CONTROL	0	0	0	0	0	0	0	0	0	0	11	0
522	Coevolution	CONTROL	0	0	0	0	0	0	0	0	0	0	11	0
523	Coevolution	CONTROL	0	0	0	0	0	0	0	0	0	0	11	0
524	Coevolution	CONTROL	0	0	0	0	0	0	0	0	0	0	11	0
525	Coevolution	CONTROL	0	0	0	0	0	0	0	0	0	0	11	0
526	Coevolution	CONTROL	0	0	0	0	0	0	0	0	0	0	11	0
527	Coevolution	CONTROL	0	0	0	0	0	0	0	0	0	0	11	0
528	Coevolution	CONTROL	0	0	0	0	0	0	0	0	0	0	11	0
529	Coevolution	CONTROL	0	0	0	0	0	0	0	0	0	0	11	0
530	Coevolution	CONTROL	0	0	0	0	0	0	0	0	0	0	11	0
531	Coevolution	CONTROL	0	0	0	0	0	0	0	0	0	0	11	0
532	Coevolution	CONTROL	0	0	0	0	0	0	0	0	0	0	11	0
533	Coevolution	CONTROL	0	0	0	0	0	0	0	0	0	0	11	0
534	Coevolution	CONTROL	0	0	0	0	0	0	0	0	0	0	11	0
535	Coevolution	CONTROL	0	0	0	0	0	0	0	0	0	0	11	0
536	Coevolution	CONTROL	0	0	0	0	0	0	0	0	0	0	11	0
537	Coevolution	CONTROL	0	0	0	0	0	0	0	0	0	0	11	0
538	Coevolution	CONTROL	0	0	0	0	0	0	0	0	0	0	11	0
539	Coevolution	CONTROL	0	0	0	0	0	0	0	0	0	0	11	0
540	Coevolution	CONTROL	0	0	0	0	0	0	0	0	0	0	11	0
541	Coevolution	CONTROL	0	0	0	0	0	0	0	0	0	0	11	0
542	Coevolution	CONTROL	0	0	0	0	0	0	0	0	0	0	11	0
543	Coevolution	CONTROL	0	0	0	0	0	0	0	0	0	0	11	0
544	Coevolution	CONTROL	0	0	0	0	0	0	0	0	0	0	11	0
545	Coevolution	CONTROL	0	0	0	0	0	0	0	1	1	1	8	1
546	Coevolution	CONTROL	0	0	0	0	0	0	0	0	0	0	11	0
547	Coevolution	CONTROL	0	0	0	0	0	0	0	0	0	0	11	0
548	Coevolution	CONTROL	0	0	0	0	0	0	0	0	0	0	11	0
549	Coevolution	CONTROL	0	0	0	0	0	0	0	0	0	0	11	0
550	Coevolution	CONTROL	0	0	0	0	0	0	0	0	0	0	11	0
551	Coevolution	CONTROL	0	0	0	0	0	0	0	0	0	0	11	0
552	Coevolution	CONTROL	0	0	0	0	0	0	0	0	0	0	11	0
553	Coevolution	CONTROL	0	0	0	0	0	0	0	0	0	0	11	0
554	Coevolution	CONTROL	0	0	0	0	0	0	0	0	0	0	11	0
555	Coevolution	CONTROL	0	0	0	0	0	0	0	0	0	0	11	0
556	Coevolution	CONTROL	0	0	0	0	0	0	0	0	0	0	11	0
557	Coevolution	CONTROL	0	0	0	0	0	0	0	0	0	0	11	0
558	Coevolution	CONTROL	0	0	0	0	0	0	0	0	0	0	11	0
559	Coevolution	CONTROL	0	0	0	0	0	0	0	0	0	0	11	0
560	Coevolution	CONTROL	0	0	0	0	0	0	0	0	0	0	11	0
561	Coevolution	CONTROL	0	0	0	0	0	0	0	0	0	0	11	0
562	Coevolution	CONTROL	0	0	0	0	0	0	0	0	0	0	11	0
563	Coevolution	CONTROL	0	0	0	0	0	0	0	0	0	0	11	0
564	Coevolution	CONTROL	0	0	0	0	0	0	0	0	0	0	11	0
565	Coevolution	CONTROL	0	0	0	0	0	0	0	0	0	0	11	0
566	Coevolution	CONTROL	0	0	0	0	0	0	0	0	0	0	11	0
567	Coevolution	CONTROL	0	0	0	0	0	0	0	0	0	0	11	0
568	Coevolution	CONTROL	0	0	0	0	0	0	0	0	0	0	11	0
569	Coevolution	CONTROL	0	0	0	0	0	0	0	0	0	0	11	0
570	Coevolution	CONTROL	0	0	0	0	0	0	0	0	0	0	11	0
571	Coevolution	CONTROL	0	0	0	0	0	0	0	0	0	0	11	0
572	Coevolution	CONTROL	0	0	0	0	0	0	0	0	0	0	11	0
573	Coevolution	CONTROL	0	0	0	0	0	0	0	0	0	0	11	0
574	Coevolution	CONTROL	0	0	0	0	0	0	0	0	0	0	11	0
575	Coevolution	CONTROL	0	0	0	0	0	0	0	0	0	0	11	0
576	Coevolution	CONTROL	0	0	0	0	0	0	0	0	0	0	11	0
577	Coevolution	CONTROL	1	1	1	1	1	1	1	1	1	1	1	1
578	Coevolution	CONTROL	0	0	0	0	0	0	0	0	0	0	11	0
579	Coevolution	CONTROL	0	0	0	0	0	0	0	0	0	0	11	0
580	Coevolution	CONTROL	0	0	0	0	0	0	0	0	0	0	11	0
581	Coevolution	CONTROL	0	0	0	0	1	1	1	1	1	1	5	1
582	Coevolution	CONTROL	0	0	0	0	0	0	0	0	0	0	11	0
583	Coevolution	CONTROL	0	0	0	0	0	0	0	0	0	0	11	0
584	Coevolution	CONTROL	0	0	0	0	0	0	0	0	0	0	11	0
585	Coevolution	CONTROL	0	0	0	0	0	0	0	0	0	0	11	0
586	Coevolution	CONTROL	0	0	0	0	0	0	0	0	0	0	11	0
587	Coevolution	CONTROL	0	0	0	0	0	0	0	0	0	0	11	0
588	Coevolution	CONTROL	0	0	0	0	0	0	0	0	0	0	11	0
589	Coevolution	CONTROL	0	0	0	0	0	0	0	0	0	0	11	0
590	Coevolution	CONTROL	0	0	1	1	1	1	1	1	1	1	3	1
591	Coevolution	CONTROL	0	0	0	0	0	0	0	0	0	0	11	0
592	Coevolution	CONTROL	0	0	0	0	0	0	0	0	0	0	11	0
593	Coevolution	CONTROL	0	0	0	0	0	0	0	0	0	0	11	0
594	Coevolution	CONTROL	0	0	0	0	0	0	0	0	0	0	11	0
595	Coevolution	CONTROL	0	0	0	0	0	0	0	0	0	0	11	0
596	Coevolution	CONTROL	0	0	0	0	0	0	0	0	0	0	11	0
597	Coevolution	CONTROL	0	0	0	0	0	0	0	0	0	0	11	0
598	Coevolution	CONTROL	0	0	0	0	0	0	0	0	0	0	11	0
599	Coevolution	CONTROL	0	0	0	0	0	0	0	0	0	0	11	0
600	Coevolution	CONTROL	0	0	0	0	0	0	0	0	0	0	11	0
601	Coevolution	infection	1	1	1	1	1	1	1	1	1	1	1	1
602	Coevolution	infection	0	0	1	1	1	1	1	1	1	1	3	1
603	Coevolution	infection	0	1	1	1	1	1	1	1	1	1	2	1
604	Coevolution	infection	1	1	1	1	1	1	1	1	1	1	1	1
605	Coevolution	infection	1	1	1	1	1	1	1	1	1	1	1	1
606	Coevolution	infection	0	0	0	0	0	0	0	0	0	0	11	0
607	Coevolution	infection	0	0	0	1	1	1	1	1	1	1	4	1
608	Coevolution	infection	0	0	0	0	1	1	1	1	1	1	5	1
609	Coevolution	infection	1	1	1	1	1	1	1	1	1	1	1	1
610	Coevolution	infection	0	0	0	0	0	0	0	0	0	0	11	0
611	Coevolution	infection	0	1	1	1	1	1	1	1	1	1	2	1
612	Coevolution	infection	1	1	1	1	1	1	1	1	1	1	1	1
613	Coevolution	infection	1	1	1	1	1	1	1	1	1	1	1	1
614	Coevolution	infection	0	0	0	0	0	0	1	1	1	1	7	1
615	Coevolution	infection	0	0	0	0	0	0	0	0	0	0	11	0
616	Coevolution	infection	0	0	0	0	1	1	1	1	1	1	5	1
617	Coevolution	infection	0	1	1	1	1	1	1	1	1	1	2	1
618	Coevolution	infection	0	1	1	1	1	1	1	1	1	1	2	1
619	Coevolution	infection	0	1	1	1	1	1	1	1	1	1	2	1
620	Coevolution	infection	1	1	1	1	1	1	1	1	1	1	1	1
621	Coevolution	infection	1	1	1	1	1	1	1	1	1	1	1	1
622	Coevolution	infection	0	0	0	1	1	1	1	1	1	1	4	1
623	Coevolution	infection	1	1	1	1	1	1	1	1	1	1	1	1
624	Coevolution	infection	0	0	0	0	0	1	1	1	1	1	6	1
625	Coevolution	infection	0	1	1	1	1	1	1	1	1	1	2	1
626	Coevolution	infection	0	0	0	0	0	0	1	1	1	1	7	1
627	Coevolution	infection	0	1	1	1	1	1	1	1	1	1	1	1
628	Coevolution	infection	0	0	0	0	1	1	1	1	1	1	5	1
629	Coevolution	infection	1	1	1	1	1	1	1	1	1	1	1	1
630	Coevolution	infection	1	1	1	1	1	1	1	1	1	1	1	1
631	Coevolution	infection	1	1	1	1	1	1	1	1	1	1	1	1
632	Coevolution	infection	0	0	0	0	0	0	1	1	1	1	7	1
633	Coevolution	infection	0	0	0	0	0	0	0	1	1	1	8	1
634	Coevolution	infection	0	0	0	0	0	0	0	0	0	0	11	0
635	Coevolution	infection	0	0	0	0	1	1	1	1	1	1	5	1
636	Coevolution	infection	0	0	0	0	0	1	1	1	1	1	6	1
637	Coevolution	infection	0	0	0	0	0	0	1	1	1	1	7	1
638	Coevolution	infection	0	0	1	1	1	1	1	1	1	1	3	1
639	Coevolution	infection	0	0	0	0	0	0	0	1	1	1	8	1
640	Coevolution	infection	0	0	0	0	0	0	0	0	0	0	11	0
641	Coevolution	infection	0	1	1	1	1	1	1	1	1	1	2	1
642	Coevolution	infection	0	1	1	1	1	1	1	1	1	1	2	1
643	Coevolution	infection	1	1	1	1	1	1	1	1	1	1	1	1
644	Coevolution	infection	0	1	1	1	1	1	1	1	1	1	2	1
645	Coevolution	infection	1	1	1	1	1	1	1	1	1	1	1	1
646	Coevolution	infection	0	0	0	0	0	1	1	1	1	1	6	1
647	Coevolution	infection	0	1	1	1	1	1	1	1	1	1	2	1
648	Coevolution	infection	0	1	1	1	1	1	1	1	1	1	2	1
649	Coevolution	infection	0	1	1	1	1	1	1	1	1	1	2	1
650	Coevolution	infection	0	0	0	1	1	1	1	1	1	1	4	1
651	Coevolution	infection	0	1	1	1	1	1	1	1	1	1	2	1
652	Coevolution	infection	1	1	1	1	1	1	1	1	1	1	1	1
653	Coevolution	infection	1	1	1	1	1	1	1	1	1	1	1	1
654	Coevolution	infection	0	0	0	0	0	0	1	1	1	1	7	1
655	Coevolution	infection	1	1	1	1	1	1	1	1	1	1	1	1
656	Coevolution	infection	1	1	1	1	1	1	1	1	1	1	1	1
657	Coevolution	infection	1	1	1	1	1	1	1	1	1	1	1	1
658	Coevolution	infection	1	1	1	1	1	1	1	1	1	1	1	1
659	Coevolution	infection	0	0	0	0	0	0	0	0	1	1	1	1
660	Coevolution	infection	0	1	1	1	1	1	1	1	1	1	2	1
661	Coevolution	infection	0	1	1	1	1	1	1	1	1	1	2	1
662	Coevolution	infection	0	1	1	1	1	1	1	1	1	1	2	1
663	Coevolution	infection	1	1	1	1	1	1	1	1	1	1	1	1
664	Coevolution	infection	0	0	0	1	1	1	1	1	1	1	4	1
665	Coevolution	infection	1	1	1	1	1	1	1	1	1	1	1	1
666	Coevolution	infection	0	0	0	1	1	1	1	1	1	1	4	1
667	Coevolution	infection	0	0	0	0	1	1	1	1	1	1	5	1
668	Coevolution	infection	1	1	1	1	1	1	1	1	1	1	1	1
669	Coevolution	infection	0	0	1	1	1	1	1	1	1	1	3	1
670	Coevolution	infection	0	0	0	1	1	1	1	1	1	1	4	1
671	Coevolution	infection	0	0	0	0	0	0	0	0	0	0	11	0
672	Coevolution	infection	1	1	1	1	1	1	1	1	1	1	1	1
673	Coevolution	infection	0	0	1	1	1	1	1	1	1	1	3	1
674	Coevolution	infection	0	1	1	1	1	1	1	1	1	1	2	1
675	Coevolution	infection	1	1	1	1	1	1	1	1	1	1	1	1
676	Coevolution	infection	1	1	1	1	1	1	1	1	1	1	1	1
677	Coevolution	infection	0	0	0	0	0	0	1	1	1	1	7	1
678	Coevolution	infection	1	1	1	1	1	1	1	1	1	1	1	1
679	Coevolution	infection	0	0	0	0	1	1	1	1	1	1	5	1
680	Coevolution	infection	1	1	1	1	1	1	1	1	1	1	1	1
681	Coevolution	infection	0	0	0	0	0	0	0	0	0	0	11	0
682	Coevolution	infection	0	1	1	1	1	1	1	1	1	1	2	1
683	Coevolution	infection	0	1	1	1	1	1	1	1	1	1	2	1
684	Coevolution	infection	1	1	1	1	1	1	1	1	1	1	1	1
685	Coevolution	infection	0	0	0	1	1	1	1	1	1	1	4	1
686	Coevolution	infection	1	1	1	1	1	1	1	1	1	1	1	1
687	Coevolution	infection	0	0	0	1	1	1	1	1	1	1	4	1
688	Coevolution	infection	0	0	0	0	1	1	1	1	1	1	5	1
689	Coevolution	infection	0	0	0	0	0	0	0	0	0	0	11	0
690	Coevolution	infection	1	1	1	1	1	1	1	1	1	1	1	1
691	Coevolution	infection	1	1	1	1	1	1	1	1	1	1	1	1
692	Coevolution	infection	0	0	1	1	1	1	1	1	1	1	3	1
693	Coevolution	infection	1	1	1	1	1	1	1	1	1	1	1	1
694	Coevolution	infection	1	1	1	1	1	1	1	1	1	1	1	1
695	Coevolution	infection	0	0	0	0	0	1	1	1	1	1	6	1
696	Coevolution	infection	1	1	1	1	1	1	1	1	1	1	1	1
697	Coevolution	infection	0	0	0	0	0	0	0	0	0	0	11	0
698	Coevolution	infection	0	1	1	1	1	1	1	1	1	1	2	1
699	Coevolution	infection	0	1	1	1	1	1	1	1	1	1	2	1
700	Coevolution	infection	0	1	1	1	1	1	1	1	1	1	2	1
701	Coevolution	infection	0	0	0	0	0	1	1	1	1	1	6	1
702	Coevolution	infection	0	0	0	1	1	1	1	1	1	1	4	1
703	Coevolution	infection	1	1	1	1	1	1	1	1	1	1	1	1
704	Coevolution	infection	1	1	1	1	1	1	1	1	1	1	1	1
705	Coevolution	infection	0	0	0	0	0	0	0	0	0	0	11	0
706	Coevolution	infection	0	0	0	0	0	0	0	0	0	0	11	0
707	Coevolution	infection	1	1	1	1	1	1	1	1	1	1	1	1
708	Coevolution	infection	0	1	1	1	1	1	1	1	1	1	2	1
709	Coevolution	infection	0	1	1	1	1	1	1	1	1	1	2	1
710	Coevolution	infection	0	0	0	0	1	1	1	1	1	1	5	1
711	Coevolution	infection	0	0	0	1	1	1	1	1	1	1	4	1
712	Coevolution	infection	0	0	0	0	1	1	1	1	1	1	5	1
713	Coevolution	infection	0	0	0	0	0	0	0	0	0	0	11	0
714	Coevolution	infection	0	0	0	0	0	0	0	0	0	0	11	0
715	Coevolution	infection	0	1	1	1	1	1	1	1	1	1	2	1
716	Coevolution	infection	0	1	1	1	1	1	1	1	1	1	2	1
717	Coevolution	infection	1	1	1	1	1	1	1	1	1	1	1	1
718	Coevolution	infection	0	0	0	0	0	1	1	1	1	1	6	1
719	Coevolution	infection	1	1	1	1	1	1	1	1	1	1	1	1
720	Coevolution	infection	0	0	1	1	1	1	1	1	1	1	3	1
721	Coevolution	CONTROL	0	0	0	0	0	0	0	0	0	0	11	0
722	Coevolution	CONTROL	0	0	0	0	0	0	0	0	0	0	11	0
723	Coevolution	CONTROL	0	0	0	0	0	0	0	0	0	0	11	0
724	Coevolution	CONTROL	0	0	0	0	0	0	0	0	0	0	11	0
725	Coevolution	CONTROL	0	0	0	0	0	0	0	0	0	0	11	0
726	Coevolution	CONTROL	0	0	0	0	0	0	0	0	0	0	11	0
727	Coevolution	CONTROL	0	0	0	0	0	0	0	0	0	0	11	0
728	Coevolution	CONTROL	0	0	0	0	0	0	0	0	0	0	11	0
729	Coevolution	CONTROL	0	0	0	0	0	0	0	0	0	0	11	0
730	Coevolution	CONTROL	0	0	0	0	0	0	0	0	0	0	11	0
731	Coevolution	CONTROL	0	0	0	0	0	0	0	0	0	0	11	0
732	Coevolution	CONTROL	0	0	0	0	0	0	0	0	0	0	11	0
733	Coevolution	CONTROL	0	0	0	0	0	0	0	0	0	0	11	0
734	Coevolution	CONTROL	0	0	0	0	0	0	0	0	0	0	11	0
735	Coevolution	CONTROL	0	0	1	1	1	1	1	1	1	1	3	1
736	Coevolution	CONTROL	0	0	0	0	0	0	0	0	0	0	11	0
737	Coevolution	CONTROL	0	0	0	0	0	0	0	0	0	0	11	0
738	Coevolution	CONTROL	0	0	0	0	0	0	0	0	0	0	11	0
739	Coevolution	CONTROL	0	0	0	0	0	0	0	0	0	0	11	0
740	Coevolution	CONTROL	0	0	0	0	0	0	0	0	0	0	11	0
741	Coevolution	CONTROL	0	0	0	0	0	0	0	0	0	0	11	0
742	Coevolution	CONTROL	0	0	0	0	0	0	0	0	0	0	11	0
743	Coevolution	CONTROL	0	0	0	0	0	0	0	1	1	1	8	1
744	Coevolution	CONTROL	0	0	0	0	0	0	0	0	0	0	11	0
745	Coevolution	CONTROL	0	0	0	0	0	0	0	0	0	0	11	0
746	Coevolution	CONTROL	0	0	0	0	0	0	0	0	0	0	11	0
747	Coevolution	CONTROL	0	0	0	0	0	0	0	0	0	0	11	0
748	Coevolution	CONTROL	0	0	0	0	0	0	0	0	0	0	11	0
749	Coevolution	CONTROL	0	0	0	0	0	0	0	0	0	0	11	0
750	Coevolution	CONTROL	0	0	0	0	0	0	0	1	1	1	8	1
751	Coevolution	CONTROL	0	0	0	0	0	0	0	0	0	0	11	0
752	Coevolution	CONTROL	0	0	0	0	0	0	0	0	0	0	11	0
753	Coevolution	CONTROL	0	0	0	0	0	0	0	0	0	0	11	0
754	Coevolution	CONTROL	0	0	0	0	0	0	0	0	0	0	11	0
755	Coevolution	CONTROL	0	0	0	0	0	0	0	0	0	0	11	0
756	Coevolution	CONTROL	0	0	0	0	0	0	0	0	0	0	11	0
757	Coevolution	CONTROL	0	0	0	0	0	0	0	0	0	0	11	0
758	Coevolution	CONTROL	0	0	0	0	0	1	1	1	1	1	6	1
759	Coevolution	CONTROL	0	0	0	0	0	0	0	0	0	0	11	0
760	Coevolution	CONTROL	0	0	0	0	0	0	0	0	0	0	11	0
761	Coevolution	CONTROL	0	0	0	0	0	0	0	0	0	0	11	0
762	Coevolution	CONTROL	0	0	0	0	0	0	0	0	0	0	11	0
763	Coevolution	CONTROL	0	0	0	0	0	0	0	0	0	0	11	0
764	Coevolution	CONTROL	0	0	0	0	0	0	0	0	0	0	11	0
765	Coevolution	CONTROL	0	0	0	0	0	0	0	0	0	0	11	0
766	Coevolution	CONTROL	0	0	0	0	0	0	0	0	0	0	11	0
767	Coevolution	CONTROL	0	0	0	0	0	0	0	0	0	0	11	0
768	Coevolution	CONTROL	0	0	0	0	0	0	0	0	0	0	11	0
769	Coevolution	CONTROL	0	0	0	0	0	0	0	0	0	0	11	0
770	Coevolution	CONTROL	0	0	0	0	0	0	0	0	0	0	11	0
771	Coevolution	CONTROL	0	0	0	0	0	0	0	0	0	0	11	0
772	Coevolution	CONTROL	0	0	0	0	0	0	0	0	0	0	11	0
773	Coevolution	CONTROL	0	0	0	0	0	0	0	0	0	0	11	0
774	Coevolution	CONTROL	0	0	0	0	0	0	0	0	0	0	11	0
775	Coevolution	CONTROL	0	0	0	0	0	0	0	0	0	0	11	0
776	Coevolution	CONTROL	0	0	0	0	0	0	0	0	0	0	11	0
777	Coevolution	CONTROL	0	0	0	0	0	0	0	0	0	0	11	0
778	Coevolution	CONTROL	0	0	0	0	0	0	0	0	0	0	11	0
779	Coevolution	CONTROL	0	0	0	0	0	0	0	0	0	0	11	0
780	Coevolution	CONTROL	0	0	0	0	0	0	0	0	0	0	11	0
781	Coevolution	CONTROL	0	0	0	0	0	0	0	0	0	0	11	0
782	Coevolution	CONTROL	0	0	0	0	0	0	0	0	0	0	11	0
783	Coevolution	CONTROL	0	0	0	0	0	0	0	0	0	0	11	0
784	Coevolution	CONTROL	0	0	0	0	0	0	0	0	0	0	11	0
785	Coevolution	CONTROL	0	0	0	0	0	0	0	0	0	0	11	0
786	Coevolution	CONTROL	0	0	0	0	0	0	0	0	0	0	11	0
787	Coevolution	CONTROL	0	0	0	0	0	0	0	0	0	0	11	0
788	Coevolution	CONTROL	0	0	0	0	0	0	0	0	0	0	11	0
789	Coevolution	CONTROL	0	0	0	0	0	0	0	0	0	0	11	0
790	Coevolution	CONTROL	0	0	0	0	0	0	0	0	0	0	11	0
791	Coevolution	CONTROL	0	0	0	0	0	0	0	0	0	0	11	0
792	Coevolution	CONTROL	0	0	0	0	0	0	0	0	0	0	11	0
793	Coevolution	CONTROL	0	0	0	0	0	0	0	0	0	0	11	0
794	Coevolution	CONTROL	0	0	0	0	0	0	0	0	0	0	11	0
795	Coevolution	CONTROL	0	0	0	0	0	0	0	0	0	0	11	0
796	Coevolution	CONTROL	0	0	0	0	0	0	0	0	0	0	11	0
797	Coevolution	CONTROL	0	0	0	0	0	0	0	0	0	0	11	0
798	Coevolution	CONTROL	0	0	0	0	0	0	0	0	0	0	11	0
799	Coevolution	CONTROL	0	0	0	0	0	0	0	0	0	0	11	0
800	Coevolution	CONTROL	0	0	0	0	0	0	0	0	0	0	11	0
801	Coevolution	CONTROL	0	0	0	0	0	0	0	0	0	0	11	0
802	Coevolution	CONTROL	0	0	0	0	0	0	0	0	0	0	11	0
803	Coevolution	CONTROL	0	0	0	0	0	0	0	0	0	0	11	0
804	Coevolution	CONTROL	0	0	0	0	0	0	0	0	0	0	11	0
805	Coevolution	CONTROL	0	0	0	0	0	0	0	0	0	0	11	0
806	Coevolution	CONTROL	0	0	0	0	0	0	0	0	0	0	11	0
807	Coevolution	CONTROL	0	0	0	0	0	0	0	0	0	0	11	0
808	Coevolution	CONTROL	0	0	0	0	0	0	0	0	0	0	11	0
809	Coevolution	CONTROL	0	0	0	0	0	0	0	0	0	0	11	0
810	Coevolution	CONTROL	0	0	0	0	0	0	0	0	0	0	11	0
811	Coevolution	CONTROL	0	0	0	0	0	0	0	0	0	0	11	0
812	Coevolution	CONTROL	0	0	0	0	0	0	0	0	0	0	11	0
813	Coevolution	CONTROL	0	0	0	0	0	0	0	0	0	0	11	0
814	Coevolution	CONTROL	0	0	0	0	0	0	0	0	0	0	11	0
815	Coevolution	CONTROL	0	0	0	0	0	0	0	0	0	0	11	0
816	Coevolution	CONTROL	0	0	0	0	0	0	0	0	0	0	11	0
817	Coevolution	CONTROL	0	0	0	0	0	0	0	0	0	0	11	0
818	Coevolution	CONTROL	0	0	0	0	0	0	0	0	0	0	11	0
819	Coevolution	CONTROL	0	0	0	0	0	0	0	0	0	0	11	0
820	Coevolution	CONTROL	0	0	0	0	0	0	0	0	0	0	11	0
821	Coevolution	CONTROL	0	0	0	0	0	0	0	0	0	0	11	0
822	Coevolution	CONTROL	0	0	0	0	0	0	0	0	0	0	11	0
823	Coevolution	CONTROL	0	0	0	0	0	0	0	0	0	0	11	0
824	Coevolution	CONTROL	0	0	0	0	0	0	0	0	0	0	11	0
825	Coevolution	CONTROL	0	0	0	0	0	0	0	0	0	0	11	0
826	Coevolution	CONTROL	0	0	0	0	0	0	0	0	0	0	11	0
827	Coevolution	CONTROL	0	0	0	0	0	0	0	0	0	0	11	0
828	Coevolution	CONTROL	0	0	0	0	0	0	0	0	0	0	11	0
829	Coevolution	CONTROL	0	0	0	0	0	0	0	0	0	0	11	0
830	Coevolution	CONTROL	0	0	0	0	0	0	0	0	0	0	11	0
831	Coevolution	CONTROL	0	0	0	0	0	0	0	0	0	0	11	0
832	Coevolution	CONTROL	0	0	0	0	0	0	0	0	0	0	11	0
833	Coevolution	CONTROL	0	0	0	0	0	0	0	0	0	0	11	0
834	Coevolution	CONTROL	0	0	0	0	0	0	0	0	0	0	11	0
835	Coevolution	CONTROL	0	1	1	1	1	1	1	1	1	1	2	1
836	Coevolution	CONTROL	0	0	0	0	0	0	0	0	0	0	11	0
837	Coevolution	CONTROL	0	0	0	0	0	0	0	0	0	0	11	0
838	Coevolution	CONTROL	0	0	0	0	0	0	0	0	0	0	11	0
839	Coevolution	CONTROL	0	0	0	0	0	0	0	0	0	0	11	0
840	Coevolution	CONTROL	0	0	0	0	0	0	0	0	0	0	11	0
841	Coevolution	infection	0	1	1	1	1	1	1	1	1	1	2	1
842	Coevolution	infection	1	1	1	1	1	1	1	1	1	1	1	1
843	Coevolution	infection	0	1	1	1	1	1	1	1	1	1	2	1
844	Coevolution	infection	0	1	1	1	1	1	1	1	1	1	2	1
845	Coevolution	infection	0	0	0	0	0	0	0	0	0	0	11	0
846	Coevolution	infection	0	0	0	0	0	0	0	0	0	0	11	0
847	Coevolution	infection	0	0	1	1	1	1	1	1	1	1	3	1
848	Coevolution	infection	0	0	0	1	1	1	1	1	1	1	4	1
849	Coevolution	infection	0	0	0	0	0	0	0	0	0	0	11	0
850	Coevolution	infection	0	0	0	1	1	1	1	1	1	1	4	1
851	Coevolution	infection	0	0	1	1	1	1	1	1	1	1	3	1
852	Coevolution	infection	0	0	1	1	1	1	1	1	1	1	3	1
853	Coevolution	infection	1	1	1	1	1	1	1	1	1	1	1	1
854	Coevolution	infection	0	0	0	1	1	1	1	1	1	1	4	1
855	Coevolution	infection	0	0	0	0	0	0	0	0	0	0	11	0
856	Coevolution	infection	0	0	0	1	1	1	1	1	1	1	4	1
857	Coevolution	infection	1	1	1	1	1	1	1	1	1	1	1	1
858	Coevolution	infection	0	0	1	1	1	1	1	1	1	1	3	1
859	Coevolution	infection	0	0	1	1	1	1	1	1	1	1	3	1
860	Coevolution	infection	0	0	0	0	0	0	0	0	0	0	11	0
861	Coevolution	infection	0	0	0	0	0	0	0	0	0	0	11	0
862	Coevolution	infection	0	0	1	1	1	1	1	1	1	1	3	1
863	Coevolution	infection	0	1	1	1	1	1	1	1	1	1	2	1
864	Coevolution	infection	0	0	0	1	1	1	1	1	1	1	4	1
865	Coevolution	infection	0	0	1	1	1	1	1	1	1	1	3	1
866	Coevolution	infection	0	0	0	1	1	1	1	1	1	1	4	1
867	Coevolution	infection	0	0	0	0	0	0	0	0	0	0	11	0
868	Coevolution	infection	0	0	0	1	1	1	1	1	1	1	4	1
869	Coevolution	infection	0	0	0	0	0	0	0	0	0	0	11	0
870	Coevolution	infection	0	0	0	0	0	0	0	0	0	0	11	0
871	Coevolution	infection	0	0	0	0	0	0	0	0	0	0	11	0
872	Coevolution	infection	1	1	1	1	1	1	1	1	1	1	1	1
873	Coevolution	infection	0	0	0	1	1	1	1	1	1	1	4	1
874	Coevolution	infection	0	0	0	0	0	0	0	0	0	0	11	0
875	Coevolution	infection	0	0	0	0	0	0	0	0	0	0	11	0
876	Coevolution	infection	0	0	0	1	1	1	1	1	1	1	4	1
877	Coevolution	infection	0	0	0	0	0	0	0	0	0	0	11	0
878	Coevolution	infection	0	0	0	0	0	0	0	0	0	0	11	0
879	Coevolution	infection	0	0	0	0	0	0	0	0	0	0	11	0
880	Coevolution	infection	0	0	0	0	1	1	1	1	1	1	5	1
881	Coevolution	infection	0	0	0	0	0	0	0	0	0	0	11	0
882	Coevolution	infection	0	0	0	0	0	0	0	0	0	0	11	0
883	Coevolution	infection	0	0	0	0	0	0	0	0	0	0	11	0
884	Coevolution	infection	0	0	0	1	1	1	1	1	1	1	4	1
885	Coevolution	infection	0	0	0	0	0	0	0	0	0	0	11	0
886	Coevolution	infection	0	0	0	0	0	0	0	0	0	0	11	0
887	Coevolution	infection	0	0	0	0	1	1	1	1	1	1	5	1
888	Coevolution	infection	0	0	0	0	0	0	0	0	0	0	11	0
889	Coevolution	infection	1	1	1	1	1	1	1	1	1	1	1	1
890	Coevolution	infection	0	0	0	0	0	0	0	0	1	1	9	1
891	Coevolution	infection	0	0	0	0	0	0	0	0	0	0	11	0
892	Coevolution	infection	1	1	1	1	1	1	1	1	1	1	1	1
893	Coevolution	infection	1	1	1	1	1	1	1	1	1	1	1	1
894	Coevolution	infection	0	1	1	1	1	1	1	1	1	1	2	1
895	Coevolution	infection	0	0	0	0	0	0	0	0	0	0	11	0
896	Coevolution	infection	0	0	0	0	0	0	0		1	1	9	1
897	Coevolution	infection	0	0	1	1	1	1	1	1	1	1	3	1
898	Coevolution	infection	0	0	1	1	1	1	1	1	1	1	3	1
899	Coevolution	infection	0	0	0	0	1	1	1	1	1	1	5	1
900	Coevolution	infection	0	0	1	1	1	1	1	1	1	1	3	1
901	Coevolution	infection	0	0	0	0	0	0	0	0	0	0	11	0
902	Coevolution	infection	0	0	0	0	0	0	0	0	0	0	11	0
903	Coevolution	infection	0	0	0	0	1	1	1	1	1	1	5	1
904	Coevolution	infection	1	1	1	1	1	1	1	1	1	1	1	1
905	Coevolution	infection	0	0	1	1	1	1	1	1	1	1	3	1
906	Coevolution	infection	0	0	0	0	0	0	0	0	0	0	11	0
907	Coevolution	infection	1	1	1	1	1	1	1	1	1	1	1	1
908	Coevolution	infection	0	0	0	0	0	0	0	0	0	0	11	0
909	Coevolution	infection	0	0	1	1	1	1	1	1	1	1	3	1
910	Coevolution	infection	1	1	1	1	1	1	1	1	1	1	1	1
911	Coevolution	infection	0	0	0	0	1	1	1	1	1	1	5	1
912	Coevolution	infection	0	0	1	1	1	1	1	1	1	1	3	1
913	Coevolution	infection	0	1	1	1	1	1	1	1	1	1	2	1
914	Coevolution	infection	1	1	1	1	1	1	1	1	1	1	1	1
915	Coevolution	infection	0	0	0	1	1	1	1	1	1	1	4	1
916	Coevolution	infection	0	0	0	0	0	0	0	0	0	0	11	0
917	Coevolution	infection	0	0	0	0	0	0	0	0	0	0	11	0
918	Coevolution	infection	0	0	1	1	1	1	1	1	1	1	3	1
919	Coevolution	infection	0	0	1	1	1	1	1	1	1	1	3	1
920	Coevolution	infection	0	0	0	0	1	1	1	1	1	1	5	1
921	Coevolution	infection	0	0	0	1	1	1	1	1	1	1	4	1
922	Coevolution	infection	0	0	0	0	0	0	0	0	0	0	11	0
923	Coevolution	infection	0	0	0	0	0	0	0	0	0	0	11	0
924	Coevolution	infection	1	1	1	1	1	1	1	1	1	1	1	1
925	Coevolution	infection	0	0	0	0	0	0	0	0	0	0	11	0
926	Coevolution	infection	0	0	1	1	1	1	1	1	1	1	3	1
927	Coevolution	infection	0	1	1	1	1	1	1	1	1	1	2	1
928	Coevolution	infection	0	0	0	0	0	0	0	0	0	0	11	0
929	Coevolution	infection	0	0	0	1	1	1	1	1	1	1	4	1
930	Coevolution	infection	0	0	0	0	0	0	0	0	0	0	11	0
931	Coevolution	infection	0	0	1	1	1	1	1	1	1	1	3	1
932	Coevolution	infection	0	0	1	1	1	1	1	1	1	1	3	1
933	Coevolution	infection	1	1	1	1	1	1	1	1	1	1	1	1
934	Coevolution	infection	0	0	0	0	0	1	1	1	1	1	6	1
935	Coevolution	infection	0	0	1	1	1	1	1	1	1	1	3	1
936	Coevolution	infection	0	0	1	1	1	1	1	1	1	1	3	1
937	Coevolution	infection	0	0	0	0	0	0	0	0	1	1	9	1
938	Coevolution	infection	1	1	1	1	1	1	1	1	1	1	1	1
939	Coevolution	infection	0	0	0	0	0	0	0	0	0	0	11	0
940	Coevolution	infection	0	0	1	1	1	1	1	1	1	1	2	1
941	Coevolution	infection	1	1	1	1	1	1	1	1	1	1	1	1
942	Coevolution	infection	0	0	0	0	0	0	0	0	0	0	11	0
943	Coevolution	infection	1	1	1	1	1	1	1	1	1	1	1	1
944	Coevolution	infection	0	1	1	1	1	1	1	1	1	1	2	1
945	Coevolution	infection	0	0	0	0	0	0	0	0	0	0	11	0
946	Coevolution	infection	0	0	0	1	1	1	1	1	1	1	4	1
947	Coevolution	infection	0	0	0	0	0	0	0	0	0	0	11	0
948	Coevolution	infection	0	0	0	0	1	1	1	1	1	1	5	1
949	Coevolution	infection	0	0	1	1	1	1	1	1	1	1	3	1
950	Coevolution	infection	0	1	1	1	1	1	1	1	1	1	1	1
951	Coevolution	infection	0	0	0	0	1	1	1	1	1	1	5	1
952	Coevolution	infection	0	1	1	1	1	1	1	1	1	1	1	1
953	Coevolution	infection	0	0	0	0	1	1	1	1	1	1	5	1
954	Coevolution	infection	0	0	0	0	0	0	0	0	0	0	11	0
955	Coevolution	infection	0	0	0	0	0	0	0	0	0	0	11	0
956	Coevolution	infection	0	1	1	1	1	1	1	1	1	1	2	1
957	Coevolution	infection	0	0	0	0	0	0	0	0	0	0	11	0
958	Coevolution	infection	0	1	1	1	1	1	1	1	1	1	2	1
959	Coevolution	infection	1	1	1	1	1	1	1	1	1	1	1	1
960	Coevolution	infection	0	0	1	1	1	1	1	1	1	1	3	1

## Sheet: bassiana
origin	treatment	day1	day3	day5	day7	day9	day11	day13	day15	day17	day19	day21	day23	day25	day27	day29	day31	dead on day	censor
Coevolution	CONTROL	1	1	1	1	1	1	1	1	1	1	1	1	1	1	1	1	32	1
Coevolution	CONTROL	1	1	1	1	1	1	1	1	1	1	1	1	1	1	1	1	32	1
Coevolution	CONTROL	1	1	1	1	1	1	1	1	1	1	1	1	1	1	1	1	32	1
Coevolution	CONTROL	1	1	1	1	1	1	1	1	1	1	1	1	1	1	1	1	32	1
Coevolution	CONTROL	1	1	1	1	1	1	1	0	0	0	0	0	0	0	0	0	15	0
Coevolution	CONTROL	1	1	1	1	1	1	1	1	1	1	1	1	1	1	1	1	32	1
Coevolution	CONTROL	1	1	1	1	1	1	1	0	0	0	0	0	0	0	0	0	15	0
Coevolution	CONTROL	1	1	1	1	1	1	1	1	1	1	1	1	1	1	1	1	32	1
Coevolution	CONTROL	1	1	1	1	1	1	1	1	1	1	1	1	1	1	1	1	32	1
Coevolution	CONTROL	1	1	1	1	1	1	1	1	1	1	1	1	1	1	1	1	32	1
Coevolution	CONTROL	1	1	0	0	0	0	0	0	0	0	0	0	0	0	0	0	5	0
Coevolution	CONTROL	1	1	1	1	1	1	1	1	1	1	1	1	1	1	1	1	32	1
Coevolution	CONTROL	1	1	1	1	1	1	1	1	1	1	1	1	1	1	1	1	32	1
Coevolution	CONTROL	1	1	1	1	1	1	1	1	1	1	1	1	1	1	1	1	32	1
Coevolution	CONTROL	1	1	1	1	1	1	1	1	1	1	1	1	1	1	1	1	32	1
Coevolution	CONTROL	1	1	1	1	1	1	1	1	1	1	1	1	1	1	1	1	32	1
Coevolution	CONTROL	1	1	1	1	1	1	1	1	1	1	1	1	1	1	1	1	32	1
Coevolution	CONTROL	1	1	1	1	1	1	1	1	1	1	1	1	1	1	1	1	32	1
Coevolution	CONTROL	1	1	1	1	1	1	1	1	1	1	1	1	1	1	1	1	32	1
Coevolution	CONTROL	1	1	1	1	1	1	1	1	1	1	1	1	1	1	1	1	32	1
Coevolution	CONTROL	1	1	1	1	1	0	0	0	0	0	0	0	0	0	0	0	11	0
Coevolution	CONTROL	1	1	1	1	1	1	1	1	1	1	1	1	1	1	1	1	32	1
Coevolution	CONTROL	1	1	1	1	1	1	1	1	1	1	1	1	1	1	1	1	32	1
Coevolution	CONTROL	1	1	1	1	1	1	1	1	1	1	1	1	1	1	1	1	32	1
Coevolution	CONTROL	1	1	1	1	1	1	1	1	1	1	1	1	1	1	1	1	32	1
Coevolution	CONTROL	1	1	1	1	1	1	1	1	1	1	1	1	1	1	1	1	32	1
Coevolution	CONTROL	1	1	1	1	1	1	1	1	1	1	1	1	1	1	1	1	32	1
Coevolution	CONTROL	1	1	1	1	1	1	1	1	1	1	1	0	0	0	0	0	23	0
Coevolution	CONTROL	1	1	1	1	1	1	1	1	1	1	1	1	1	1	1	1	32	1
Coevolution	CONTROL	1	1	1	1	1	1	1	1	1	1	1	1	1	1	1	1	32	1
Coevolution	CONTROL	1	1	1	1	1	1	1	1	1	1	1	1	1	1	1	1	32	1
Coevolution	CONTROL	1	1	1	1	1	1	1	1	1	1	1	1	1	1	1	1	32	1
Coevolution	CONTROL	1	1	1	1	1	1	1	1	1	1	1	1	1	1	1	1	32	1
Coevolution	CONTROL	1	1	1	1	1	1	1	1	1	1	1	1	1	1	1	1	32	1
Coevolution	CONTROL	1	1	1	1	1	1	1	1	1	1	1	1	1	1	1	1	32	1
Coevolution	CONTROL	1	1	1	1	1	1	1	1	1	1	1	0	0	0	0	0	23	0
Coevolution	CONTROL	1	1	1	1	1	1	1	1	1	1	1	1	1	1	1	1	32	1
Coevolution	CONTROL	1	1	1	1	1	1	1	1	1	1	1	1	1	1	1	1	32	1
Coevolution	CONTROL	1	1	1	1	1	1	1	1	1	1	1	1	1	1	1	1	32	1
Coevolution	CONTROL	1	1	1	1	1	1	1	1	1	1	1	1	1	1	1	1	32	1
Coevolution	CONTROL	1	1	1	1	0	0	0	0	0	0	0	0	0	0	0	0	9	0
Coevolution	CONTROL	1	1	1	1	1	1	1	1	1	1	1	1	1	1	1	1	32	1
Coevolution	CONTROL	1	1	1	1	1	1	1	1	1	1	1	1	1	1	1	1	32	1
Coevolution	CONTROL	1	1	1	1	1	1	1	1	1	1	1	1	1	1	1	1	32	1
Coevolution	CONTROL	1	1	1	1	1	1	1	1	1	1	1	1	1	1	1	1	32	1
Coevolution	CONTROL	1	1	1	1	1	1	1	1	1	1	1	1	1	1	1	1	32	1
Coevolution	CONTROL	1	1	1	1	1	1	1	1	1	1	1	1	1	1	1	1	32	1
Coevolution	CONTROL	1	1	1	1	1	1	1	1	1	1	1	1	1	1	1	1	32	1
Coevolution	CONTROL	1	1	1	1	1	1	1	1	1	1	1	1	1	1	1	1	32	1
Coevolution	CONTROL	1	1	1	1	1	1	1	0	0	0	0	0	0	0	0	0	15	0
Coevolution	CONTROL	1	1	1	1	1	1	1	1	1	1	1	1	1	1	1	1	32	1
Coevolution	CONTROL	1	1	1	1	1	1	1	1	1	1	1	1	1	1	1	1	32	1
Coevolution	CONTROL	1	1	1	1	1	1	1	1	1	1	1	1	1	1	1	1	32	1
Coevolution	CONTROL	1	1	1	1	1	1	1	1	1	1	1	1	1	1	1	1	32	1
Coevolution	CONTROL	1	1	1	1	1	1	1	1	1	1	1	1	1	1	1	1	32	1
Coevolution	CONTROL	1	1	1	1	1	1	1	1	1	1	1	1	1	1	1	1	32	1
Coevolution	CONTROL	1	1	1	1	1	1	1	1	1	1	1	1	1	1	1	1	32	1
Coevolution	CONTROL	1	1	1	1	1	1	1	1	1	1	1	1	1	1	1	1	32	1
Coevolution	CONTROL	1	1	1	1	1	1	1	1	1	1	1	1	1	1	1	1	32	1
Coevolution	CONTROL	1	1	1	1	1	1	1	1	1	1	1	1	1	1	1	1	32	1
Coevolution	CONTROL	1	1	1	1	1	1	1	1	1	1	1	1	1	1	1	1	32	1
Coevolution	CONTROL	1	1	1	1	1	1	1	1	1	1	1	1	1	1	1	1	32	1
Coevolution	CONTROL	1	1	1	1	1	1	1	1	1	1	1	1	1	1	1	1	32	1
Coevolution	CONTROL	1	1	1	1	1	1	1	1	1	1	1	1	1	1	1	1	32	1
Coevolution	CONTROL	1	1	1	1	1	1	1	1	1	1	1	1	1	1	1	1	32	1
Coevolution	CONTROL	1	1	1	1	1	1	1	1	1	1	1	1	1	1	1	1	32	1
Coevolution	CONTROL	1	1	1	1	1	1	1	1	1	1	1	1	1	1	1	1	32	1
Coevolution	CONTROL	1	1	1	1	1	1	1	1	1	1	1	1	1	1	1	1	32	1
Coevolution	CONTROL	1	1	1	1	1	1	1	1	1	1	1	1	1	1	1	1	32	1
Coevolution	CONTROL	1	1	1	1	1	1	1	1	1	1	1	1	1	1	1	1	32	1
Coevolution	CONTROL	1	1	1	0	0	0	0	0	0	0	0	0	0	0	0	0	7	0
Coevolution	CONTROL	1	1	1	1	1	1	1	1	1	1	1	1	1	1	1	1	32	1
Coevolution	CONTROL	1	1	1	1	1	1	1	1	1	1	1	1	1	1	1	1	32	1
Coevolution	CONTROL	1	1	1	1	1	1	1	1	1	1	1	1	1	1	1	1	32	1
Coevolution	CONTROL	1	1	0	0	0	0	0	0	0	0	0	0	0	0	0	0	5	0
Coevolution	CONTROL	1	1	1	1	1	1	1	1	1	1	1	1	1	1	1	1	32	1
Coevolution	CONTROL	1	1	1	1	1	1	1	1	1	1	1	1	1	1	1	1	32	1
Coevolution	CONTROL	1	1	1	1	1	1	1	1	1	1	1	1	1	1	1	1	32	1
Coevolution	CONTROL	1	1	1	1	1	1	1	1	1	1	1	1	1	1	1	1	32	1
Coevolution	CONTROL	1	1	1	1	1	1	1	1	1	1	1	1	1	1	1	1	32	1
Coevolution	CONTROL	1	1	1	1	1	1	1	1	1	1	1	1	1	1	1	1	32	1
Coevolution	CONTROL	1	1	1	1	1	1	1	1	1	1	1	1	1	1	1	1	32	1
Coevolution	CONTROL	1	1	1	1	1	1	1	1	1	1	1	1	1	1	1	1	32	1
Coevolution	CONTROL	1	1	1	1	1	1	1	1	1	1	1	1	1	1	1	1	32	1
Coevolution	CONTROL	1	1	1	1	1	1	1	1	1	1	1	1	1	1	1	1	32	1
Coevolution	CONTROL	1	1	1	1	1	1	1	1	1	1	1	1	1	1	1	1	32	1
Coevolution	CONTROL	1	1	1	1	1	1	1	1	1	1	1	1	1	1	1	1	32	1
Coevolution	CONTROL	1	1	0	0	0	0	0	0	0	0	0	0	0	0	0	0	5	0
Coevolution	CONTROL	1	1	1	1	1	1	1	1	1	1	1	1	1	1	1	1	32	1
Coevolution	CONTROL	1	1	1	1	1	1	1	1	1	1	1	1	1	1	1	1	32	1
Coevolution	CONTROL	1	1	1	1	1	1	1	1	1	1	1	1	1	1	1	1	32	1
Coevolution	CONTROL	1	1	1	1	1	1	1	1	1	1	1	1	1	1	1	1	32	1
Coevolution	CONTROL	1	1	1	1	1	1	1	1	1	1	1	1	1	1	1	1	32	1
Coevolution	CONTROL	1	1	1	1	1	1	1	1	1	1	1	1	1	1	1	1	32	1
Coevolution	CONTROL	1	1	1	1	1	1	1	1	1	1	1	1	1	1	1	1	32	1
Coevolution	CONTROL	1	1	1	1	1	1	1	1	1	1	1	1	1	1	1	1	32	1
Coevolution	CONTROL	1	1	1	1	1	1	1	1	1	1	1	1	1	1	1	1	32	1
Coevolution	CONTROL	1	1	1	1	1	1	1	1	1	1	1	1	1	1	1	1	32	1
Coevolution	CONTROL	1	1	1	1	1	1	1	1	1	1	1	1	1	1	1	1	32	1
Coevolution	CONTROL	0	0	0	0	0	0	0	0	0	0	0	0	0	0	0	0	1	0
Coevolution	CONTROL	1	1	1	1	1	1	1	1	1	1	1	1	1	1	1	1	32	1
Coevolution	CONTROL	1	1	1	1	1	1	1	1	1	1	1	1	1	1	1	1	32	1
Coevolution	CONTROL	1	1	1	1	1	1	1	1	1	1	1	1	1	1	1	1	32	1
Coevolution	CONTROL	1	1	1	0	0	0	0	0	0	0	0	0	0	0	0	0	7	0
Coevolution	CONTROL	1	1	1	1	1	1	1	1	1	1	1	1	1	1	1	1	32	1
Coevolution	CONTROL	1	1	1	1	1	1	1	1	1	1	1	1	1	1	1	1	32	1
Coevolution	CONTROL	1	1	1	1	1	1	1	1	1	1	1	1	1	1	1	1	32	1
Coevolution	CONTROL	1	1	1	1	1	1	1	1	1	1	1	1	1	1	1	1	32	1
Coevolution	CONTROL	1	1	1	1	1	1	1	1	1	1	1	1	1	1	1	1	32	1
Coevolution	CONTROL	1	1	1	1	1	1	1	1	1	1	1	1	1	1	1	1	32	1
Coevolution	CONTROL	1	1	1	1	1	1	1	1	1	1	1	1	1	1	1	1	32	1
Coevolution	CONTROL	1	1	1	1	1	1	1	1	1	1	1	1	1	1	1	1	32	1
Coevolution	CONTROL	1	1	1	1	1	1	1	1	1	1	1	1	1	1	1	1	32	1
Coevolution	CONTROL	1	1	1	1	1	1	1	1	1	1	1	1	1	1	1	1	32	1
Coevolution	CONTROL	1	1	1	1	1	1	1	1	1	1	1	1	1	1	1	1	32	1
Coevolution	CONTROL	1	1	1	1	1	1	1	1	1	1	1	1	1	1	1	1	32	1
Coevolution	CONTROL	1	1	1	1	1	1	1	1	1	1	1	1	1	1	1	1	32	1
Coevolution	CONTROL	1	1	1	1	1	1	1	1	1	1	1	1	1	1	1	1	32	1
Coevolution	CONTROL	1	1	1	1	1	1	1	1	1	1	1	1	1	1	1	1	32	1
Coevolution	CONTROL	1	1	1	1	1	1	1	1	1	1	1	1	1	1	1	1	32	1
Coevolution	INFECTION	1	1	1	1	1	1	1	1	1	1	1	1	1	1	1	1	32	1
Coevolution	INFECTION	1	1	1	1	1	1	1	1	1	1	1	1	1	1	1	1	32	1
Coevolution	INFECTION	1	1	1	1	1	1	1	1	0	0	0	0	0	0	0	0	17	0
Coevolution	INFECTION	1	1	1	1	1	1	1	1	1	1	1	1	1	1	1	1	32	1
Coevolution	INFECTION	1	1	1	1	1	1	1	1	1	1	1	1	1	1	1	1	32	1
Coevolution	INFECTION	1	1	1	1	1	1	1	1	1	1	1	1	1	1	1	1	32	1
Coevolution	INFECTION	1	1	1	1	1	1	1	1	1	1	1	1	1	1	1	1	32	1
Coevolution	INFECTION	1	1	1	1	1	1	1	1	1	1	1	1	1	1	1	1	32	1
Coevolution	INFECTION	1	1	1	1	1	1	1	1	1	0	0	0	0	0	0	0	19	0
Coevolution	INFECTION	1	1	1	1	1	1	1	1	1	1	1	1	1	1	1	1	32	1
Coevolution	INFECTION	1	1	1	1	1	1	1	1	1	1	1	1	1	1	1	1	32	1
Coevolution	INFECTION	1	1	1	1	1	1	1	1	1	1	1	1	1	1	1	1	32	1
Coevolution	INFECTION	1	1	1	1	1	1	1	1	1	1	1	1	1	1	1	1	32	1
Coevolution	INFECTION	1	1	1	1	1	1	1	1	1	1	1	1	1	1	1	1	32	1
Coevolution	INFECTION	1	0	0	0	0	0	0	0	0	0	0	0	0	0	0	0	3	0
Coevolution	INFECTION	1	0	0	0	0	0	0	0	0	0	0	0	0	0	0	0	3	0
Coevolution	INFECTION	0	0	0	0	0	0	0	0	0	0	0	0	0	0	0	0	1	0
Coevolution	INFECTION	1	1	1	1	1	1	1	1	1	1	1	1	1	1	1	1	32	1
Coevolution	INFECTION	1	1	1	1	1	1	1	1	1	1	1	0	0	0	0	0	23	0
Coevolution	INFECTION	1	1	1	1	1	1	1	1	1	1	1	1	1	1	1	1	32	1
Coevolution	INFECTION	1	1	1	1	1	1	1	1	1	1	0	0	0	0	0	0	21	0
Coevolution	INFECTION	1	1	1	1	1	1	1	1	1	1	1	1	1	1	1	1	32	1
Coevolution	INFECTION	1	1	1	1	1	1	1	1	1	1	1	1	1	1	1	1	32	1
Coevolution	INFECTION	1	1	1	1	1	1	1	1	1	1	1	0	0	0	0	0	23	0
Coevolution	INFECTION	1	1	1	1	1	1	1	1	1	1	1	1	1	1	1	1	32	1
Coevolution	INFECTION	1	1	1	1	1	1	1	1	1	1	1	1	1	1	1	1	32	1
Coevolution	INFECTION	1	1	1	1	1	1	1	1	1	1	1	1	1	1	1	1	32	1
Coevolution	INFECTION	1	1	1	1	1	1	1	1	1	1	1	1	1	1	1	1	32	1
Coevolution	INFECTION	1	1	1	1	1	1	1	1	1	1	1	1	1	1	1	1	32	1
Coevolution	INFECTION	1	1	0	0	0	0	0	0	0	0	0	0	0	0	0	0	5	0
Coevolution	INFECTION	1	1	1	1	1	1	1	1	1	1	1	1	1	1	1	1	32	1
Coevolution	INFECTION	1	1	1	1	1	1	1	1	1	1	1	1	1	1	1	1	32	1
Coevolution	INFECTION	1	1	1	1	1	1	1	1	1	1	1	1	1	1	1	1	32	1
Coevolution	INFECTION	1	1	0	0	0	0	0	0	0	0	0	0	0	0	0	0	5	0
Coevolution	INFECTION	1	1	1	1	1	1	1	1	1	1	1	1	1	1	1	1	32	1
Coevolution	INFECTION	1	1	1	1	1	1	1	1	1	1	1	1	1	1	1	1	32	1
Coevolution	INFECTION	1	1	1	1	1	1	1	1	1	1	1	1	1	1	1	1	32	1
Coevolution	INFECTION	1	1	1	1	1	1	1	1	1	1	1	1	1	1	1	1	32	1
Coevolution	INFECTION	1	1	1	1	1	1	1	1	1	1	1	1	1	1	1	1	32	1
Coevolution	INFECTION	1	1	1	1	1	1	1	1	1	1	1	1	1	1	1	1	32	1
Coevolution	INFECTION	1	1	1	1	1	1	1	1	0	0	0	0	0	0	0	0	17	0
Coevolution	INFECTION	1	1	1	1	1	1	1	1	1	1	1	1	1	1	1	1	32	1
Coevolution	INFECTION	1	1	1	1	1	1	1	1	1	1	1	1	1	1	1	1	32	1
Coevolution	INFECTION	1	1	1	1	1	1	1	1	1	1	1	1	1	1	1	1	32	1
Coevolution	INFECTION	1	1	1	1	1	1	1	1	1	1	1	1	1	1	1	1	32	1
Coevolution	INFECTION	1	1	0	0	0	0	0	0	0	0	0	0	0	0	0	0	5	0
Coevolution	INFECTION	1	1	1	1	1	1	1	1	0	0	0	0	0	0	0	0	17	0
Coevolution	INFECTION	1	1	1	1	1	1	1	1	1	1	1	1	1	1	1	1	32	1
Coevolution	INFECTION	1	1	1	1	1	1	1	1	1	1	1	1	1	1	1	1	32	1
Coevolution	INFECTION	1	1	1	1	1	1	1	1	1	1	1	1	1	1	1	1	32	1
Coevolution	INFECTION	1	1	1	1	1	1	1	1	1	1	1	1	1	1	1	1	32	1
Coevolution	INFECTION	1	1	1	1	1	1	1	1	1	1	1	1	1	1	1	1	32	1
Coevolution	INFECTION	1	0	0	0	0	0	0	0	0	0	0	0	0	0	0	0	3	0
Coevolution	INFECTION	1	1	1	1	1	1	1	1	1	1	1	1	1	1	1	1	32	1
Coevolution	INFECTION	1	1	1	1	1	1	1	1	1	1	1	1	1	1	1	1	32	1
Coevolution	INFECTION	1	1	0	0	0	0	0	0	0	0	0	0	0	0	0	0	5	0
Coevolution	INFECTION	1	1	1	1	1	1	1	1	1	1	1	0	0	0	0	0	23	0
Coevolution	INFECTION	1	1	1	1	1	1	1	1	1	1	1	1	1	1	1	1	32	1
Coevolution	INFECTION	1	1	1	1	1	1	1	1	1	1	1	1	1	1	1	1	32	1
Coevolution	INFECTION	1	1	1	1	1	1	1	1	1	1	1	1	1	1	1	1	32	1
Coevolution	INFECTION	1	1	1	1	1	1	1	1	1	1	1	1	1	1	1	1	32	1
Coevolution	INFECTION	1	1	1	1	1	1	1	1	1	1	1	1	1	1	1	1	32	1
Coevolution	INFECTION	0	0	0	0	0	0	0	0	0	0	0	0	0	0	0	0	1	0
Coevolution	INFECTION	1	1	1	1	1	1	1	1	1	1	1	1	1	1	1	1	32	1
Coevolution	INFECTION	1	1	1	1	1	1	1	1	1	1	1	1	1	1	1	1	32	1
Coevolution	INFECTION	1	1	1	1	1	1	1	1	1	1	1	1	1	1	1	1	32	1
Coevolution	INFECTION	1	1	1	1	1	1	1	1	1	1	1	1	1	1	1	1	32	1
Coevolution	INFECTION	1	1	1	1	1	1	1	1	1	1	1	1	1	1	1	1	32	1
Coevolution	INFECTION	1	1	1	1	1	1	1	1	1	1	1	1	1	1	1	1	32	1
Coevolution	INFECTION	1	1	1	1	1	1	1	1	1	1	1	1	1	1	1	1	32	1
Coevolution	INFECTION	1	0	0	0	0	0	0	0	0	0	0	0	0	0	0	0	3	0
Coevolution	INFECTION	1	1	1	1	1	1	1	1	1	1	1	1	1	1	1	1	32	1
Coevolution	INFECTION	1	1	0	0	0	0	0	0	0	0	0	0	0	0	0	0	5	0
Coevolution	INFECTION	1	1	1	1	1	1	1	1	1	1	1	1	1	1	1	1	32	1
Coevolution	INFECTION	1	1	1	1	1	1	1	1	1	1	1	1	1	1	1	1	32	1
Coevolution	INFECTION	1	1	1	1	1	1	1	1	1	1	1	1	1	1	1	1	32	1
Coevolution	INFECTION	1	1	1	1	1	1	1	1	1	1	1	1	1	1	1	1	32	1
Coevolution	INFECTION	1	1	1	1	1	1	1	1	1	1	1	1	1	1	1	1	32	1
Coevolution	INFECTION	1	1	1	1	1	0	0	0	0	0	0	0	0	0	0	0	11	0
Coevolution	INFECTION	1	1	1	1	1	1	1	1	1	1	1	1	1	1	1	1	32	1
Coevolution	INFECTION	1	1	1	1	1	1	1	1	1	1	1	1	1	1	1	1	32	1
Coevolution	INFECTION	1	1	1	1	1	1	1	1	1	1	1	1	1	1	1	1	32	1
Coevolution	INFECTION	1	1	1	1	1	1	1	1	1	1	1	1	1	1	1	1	32	1
Coevolution	INFECTION	1	1	1	1	1	1	1	1	1	1	1	1	1	1	1	1	32	1
Coevolution	INFECTION	1	1	1	1	1	1	1	1	1	1	1	1	1	1	1	1	32	1
Coevolution	INFECTION	1	1	1	1	1	1	1	1	1	1	1	1	1	1	1	1	32	1
Coevolution	INFECTION	1	1	1	1	1	1	1	1	1	1	1	1	1	1	1	1	32	1
Coevolution	INFECTION	1	0	0	0	0	0	0	0	0	0	0	0	0	0	0	0	3	0
Coevolution	INFECTION	1	1	1	1	1	1	1	1	1	1	1	1	1	1	1	1	32	1
Coevolution	INFECTION	1	1	1	1	1	1	1	1	1	1	1	1	1	1	1	1	32	1
Coevolution	INFECTION	1	1	1	1	1	1	1	1	1	0	0	0	0	0	0	0	19	0
Coevolution	INFECTION	1	1	1	1	1	1	1	1	1	1	1	1	1	0	0	0	27	0
Coevolution	INFECTION	1	1	1	1	1	1	1	1	1	1	1	1	1	1	1	1	32	1
Coevolution	INFECTION	1	1	1	1	1	1	1	1	1	1	1	1	1	1	1	1	32	1
Coevolution	INFECTION	1	1	1	1	1	1	1	1	1	1	1	1	1	1	1	1	32	1
Coevolution	INFECTION	1	1	1	1	1	1	1	1	1	0	0	0	0	0	0	0	19	0
Coevolution	INFECTION	1	1	1	1	1	1	1	1	1	1	1	1	1	1	1	1	32	1
Coevolution	INFECTION	1	1	1	1	1	1	1	1	1	1	1	1	1	1	1	1	32	1
Coevolution	INFECTION	1	1	1	1	1	1	1	1	1	1	1	1	1	1	1	1	32	1
Coevolution	INFECTION	1	1	1	1	1	1	1	1	1	1	1	1	1	1	1	1	32	1
Coevolution	INFECTION	1	1	1	1	1	1	1	1	1	1	1	1	1	1	1	1	32	1
Coevolution	INFECTION	1	1	1	1	1	1	1	1	1	1	1	1	1	1	1	1	32	1
Coevolution	INFECTION	1	1	1	1	1	1	1	1	1	1	1	1	1	1	1	1	32	1
Coevolution	INFECTION	1	1	1	1	1	1	1	1	1	1	1	1	1	1	1	1	32	1
Coevolution	INFECTION	1	1	1	1	1	1	1	1	1	1	1	1	1	1	1	1	32	1
Coevolution	INFECTION	1	1	1	1	1	1	1	1	1	1	1	1	1	1	1	1	32	1
Coevolution	INFECTION	1	1	1	1	1	1	1	1	1	1	1	1	1	1	1	1	32	1
Coevolution	INFECTION	1	1	1	1	1	1	1	1	1	1	1	1	1	1	1	1	32	1
Coevolution	INFECTION	1	1	1	1	1	1	1	1	1	1	1	1	1	1	1	1	32	1
Coevolution	INFECTION	1	1	1	1	1	1	1	1	1	0	0	0	0	0	0	0	19	0
Coevolution	INFECTION	1	1	1	1	1	1	1	1	1	1	1	1	1	1	1	1	32	1
Coevolution	INFECTION	1	1	1	1	1	1	1	1	1	1	1	1	1	1	1	1	32	1
Coevolution	INFECTION	1	1	1	1	1	1	1	1	1	1	0	0	0	0	0	0	21	0
Coevolution	INFECTION	1	1	1	1	1	1	1	1	1	1	0	0	0	0	0	0	21	0
Coevolution	INFECTION	1	1	1	1	1	1	1	1	1	1	1	1	1	1	1	1	32	1
Coevolution	INFECTION	1	1	1	1	1	1	1	1	1	1	1	1	1	1	1	1	32	1
Coevolution	INFECTION	1	1	1	1	1	1	1	1	1	1	0	0	0	0	0	0	21	0
Coevolution	INFECTION	1	1	1	1	1	1	1	1	1	1	1	1	1	1	1	1	32	1
Coevolution	INFECTION	1	1	1	1	1	1	1	1	1	1	1	1	1	1	1	1	32	1
Coevolution	INFECTION	1	1	1	1	1	1	1	1	1	1	1	1	1	0	0	0	27	0
Coevolution	CONTROL	1	1	1	1	1	1	1	1	1	1	1	1	1	1	1	1	32	1
Coevolution	CONTROL	1	1	1	1	1	1	1	1	1	1	1	1	1	1	1	1	32	1
Coevolution	CONTROL	1	1	1	1	1	1	1	1	1	1	1	1	1	1	1	1	32	1
Coevolution	CONTROL	1	1	1	1	1	1	1	1	1	1	1	1	1	1	1	1	32	1
Coevolution	CONTROL	1	1	1	1	1	1	1	1	1	1	1	1	1	1	1	1	32	1
Coevolution	CONTROL	1	1	1	1	1	1	1	1	1	1	1	1	1	1	1	1	32	1
Coevolution	CONTROL	1	1	1	1	1	1	1	1	1	1	1	1	1	1	1	1	32	1
Coevolution	CONTROL	1	1	1	1	1	1	1	1	1	1	1	1	1	1	1	1	32	1
Coevolution	CONTROL	1	1	1	1	1	1	1	1	1	1	1	1	1	1	1	1	32	1
Coevolution	CONTROL	1	1	1	1	1	1	1	1	1	1	1	1	1	1	1	1	32	1
Coevolution	CONTROL	1	1	1	1	1	0	0	0	0	0	0	0	0	0	0	0	11	0
Coevolution	CONTROL	1	1	1	1	1	1	1	1	1	1	1	1	1	1	1	1	32	1
Coevolution	CONTROL	1	1	1	1	1	1	1	1	1	1	1	1	1	1	1	1	32	1
Coevolution	CONTROL	1	1	1	1	1	1	1	1	1	1	1	1	1	1	1	1	32	1
Coevolution	CONTROL	1	1	1	1	1	1	1	1	1	1	1	1	1	1	1	1	32	1
Coevolution	CONTROL	1	1	1	1	1	1	1	1	1	1	1	1	1	1	1	1	32	1
Coevolution	CONTROL	1	1	1	1	1	1	1	1	1	1	1	1	1	1	1	1	32	1
Coevolution	CONTROL	1	1	1	1	1	1	1	1	1	1	1	1	1	1	1	1	32	1
Coevolution	CONTROL	1	1	1	1	1	1	1	1	1	1	1	1	1	1	1	1	32	1
Coevolution	CONTROL	1	1	1	1	1	1	1	1	1	1	1	1	1	1	1	1	32	1
Coevolution	CONTROL	1	1	1	1	1	1	1	1	1	1	1	1	1	1	1	1	32	1
Coevolution	CONTROL	1	1	1	1	1	1	1	1	1	1	1	1	1	1	1	1	32	1
Coevolution	CONTROL	1	1	1	1	1	1	1	1	1	1	1	1	1	1	1	1	32	1
Coevolution	CONTROL	1	1	1	1	1	1	1	1	1	1	1	1	1	1	1	1	32	1
Coevolution	CONTROL	1	1	1	1	1	1	1	1	1	1	1	1	1	1	1	1	32	1
Coevolution	CONTROL	1	1	1	1	1	1	1	1	1	1	1	1	1	1	1	1	32	1
Coevolution	CONTROL	1	1	1	1	1	1	1	1	1	1	1	1	1	1	1	1	32	1
Coevolution	CONTROL	1	1	1	1	1	1	1	1	1	1	1	1	1	1	1	1	32	1
Coevolution	CONTROL	1	1	1	1	1	1	1	1	1	1	1	1	1	1	1	1	32	1
Coevolution	CONTROL	1	1	1	1	1	1	1	1	1	1	1	1	1	1	1	1	32	1
Coevolution	CONTROL	1	1	1	1	1	1	1	1	1	1	1	1	1	1	1	1	32	1
Coevolution	CONTROL	1	1	1	1	1	1	1	1	1	1	1	1	1	1	1	1	32	1
Coevolution	CONTROL	1	1	1	1	1	1	1	1	1	1	1	1	1	1	1	1	32	1
Coevolution	CONTROL	1	1	1	1	1	1	1	1	1	1	1	1	1	1	1	1	32	1
Coevolution	CONTROL	1	1	1	1	1	1	1	1	1	1	1	1	1	1	1	1	32	1
Coevolution	CONTROL	1	1	1	1	1	1	1	1	1	1	1	1	1	1	1	1	32	1
Coevolution	CONTROL	1	1	1	1	1	1	1	1	1	1	1	1	1	1	1	1	32	1
Coevolution	CONTROL	1	1	1	1	1	1	1	1	1	1	1	1	1	1	1	1	32	1
Coevolution	CONTROL	1	1	1	1	1	1	1	1	1	1	1	1	1	1	1	1	32	1
Coevolution	CONTROL	1	1	1	1	1	1	1	1	1	1	1	1	1	1	1	1	32	1
Coevolution	CONTROL	1	1	1	1	1	1	1	1	1	1	1	1	1	1	1	1	32	1
Coevolution	CONTROL	1	1	1	1	1	1	1	1	1	1	1	1	1	1	1	1	32	1
Coevolution	CONTROL	1	1	1	1	1	1	1	1	1	1	1	1	1	1	1	1	32	1
Coevolution	CONTROL	1	1	1	1	1	1	1	1	1	1	1	1	1	1	1	1	32	1
Coevolution	CONTROL	1	1	1	1	1	1	1	1	1	1	1	1	1	1	1	1	32	1
Coevolution	CONTROL	1	1	1	1	1	1	1	1	1	1	1	1	1	1	1	1	32	1
Coevolution	CONTROL	1	1	1	1	1	1	1	1	1	1	1	1	1	1	1	1	32	1
Coevolution	CONTROL	1	1	1	1	1	1	1	1	1	1	1	1	1	1	1	1	32	1
Coevolution	CONTROL	1	1	1	1	1	1	1	1	1	1	1	1	1	1	1	1	32	1
Coevolution	CONTROL	1	1	1	1	1	1	1	1	1	1	1	1	1	1	1	1	32	1
Coevolution	CONTROL	1	1	1	1	1	1	1	1	1	1	1	1	1	1	1	1	32	1
Coevolution	CONTROL	1	1	1	1	1	1	1	1	1	1	1	1	1	1	1	1	32	1
Coevolution	CONTROL	1	1	1	1	1	1	1	1	1	1	1	1	1	1	1	1	32	1
Coevolution	CONTROL	1	1	1	1	1	1	1	1	1	1	1	1	1	1	1	1	32	1
Coevolution	CONTROL	1	1	1	1	1	1	1	1	1	1	1	1	1	1	1	1	32	1
Coevolution	CONTROL	1	1	1	1	1	1	1	1	1	1	1	1	1	1	1	1	32	1
Coevolution	CONTROL	1	1	1	1	1	1	1	1	1	1	1	1	1	1	1	1	32	1
Coevolution	CONTROL	1	1	1	1	1	1	1	1	1	1	1	1	1	1	1	1	32	1
Coevolution	CONTROL	1	1	1	1	1	1	1	1	1	1	1	1	1	1	1	1	32	1
Coevolution	CONTROL	1	1	1	1	1	1	1	1	1	1	1	1	1	1	1	1	32	1
Coevolution	CONTROL	1	1	1	1	1	1	1	1	1	1	1	1	1	1	1	1	32	1
Coevolution	CONTROL	1	1	1	1	1	1	1	1	1	1	1	1	1	1	1	1	32	1
Coevolution	CONTROL	1	1	1	1	1	1	1	1	1	1	1	1	1	1	1	1	32	1
Coevolution	CONTROL	1	1	1	1	1	1	1	1	1	1	1	1	1	1	1	1	32	1
Coevolution	CONTROL	1	1	1	1	1	1	1	1	1	1	1	1	1	1	1	1	32	1
Coevolution	CONTROL	1	1	1	1	1	1	1	1	1	1	1	1	1	1	1	1	32	1
Coevolution	CONTROL	1	1	1	1	1	1	1	1	1	1	1	1	1	1	1	1	32	1
Coevolution	CONTROL	1	1	1	1	1	1	1	1	1	1	1	1	1	1	1	1	32	1
Coevolution	CONTROL	1	1	1	1	1	1	1	1	1	1	1	1	1	1	1	1	32	1
Coevolution	CONTROL	1	1	1	1	1	1	1	1	1	1	1	1	1	1	1	1	32	1
Coevolution	CONTROL	1	1	1	1	1	1	0	0	0	0	0	0	0	0	0	0	13	0
Coevolution	CONTROL	1	1	1	1	1	1	1	1	1	1	1	1	1	1	1	1	32	1
Coevolution	CONTROL	1	1	1	1	1	1	1	1	1	1	1	1	1	1	1	1	32	1
Coevolution	CONTROL	1	1	1	1	1	1	0	0	0	0	0	0	0	0	0	0	13	0
Coevolution	CONTROL	1	1	1	1	1	1	1	1	1	1	1	1	1	1	1	1	32	1
Coevolution	CONTROL	1	1	1	1	1	1	1	1	1	1	1	1	1	1	1	1	32	1
Coevolution	CONTROL	1	1	1	1	1	1	1	1	1	1	1	1	1	1	1	1	32	1
Coevolution	CONTROL	1	1	1	1	1	1	1	1	1	1	1	1	1	1	1	1	32	1
Coevolution	CONTROL	1	1	1	1	1	0	0	0	0	0	0	0	0	0	0	0	11	0
Coevolution	CONTROL	1	1	1	1	1	1	1	1	1	1	1	1	1	1	1	1	32	1
Coevolution	CONTROL	1	1	1	1	1	1	1	1	1	1	1	1	1	1	1	1	32	1
Coevolution	CONTROL	1	1	1	1	1	1	1	1	1	1	1	1	1	1	1	1	32	1
Coevolution	CONTROL	1	1	1	1	1	1	1	1	1	1	1	1	1	1	1	1	32	1
Coevolution	CONTROL	1	1	1	1	1	1	1	1	1	1	1	1	1	1	1	1	32	1
Coevolution	CONTROL	1	1	1	1	1	1	1	1	1	1	1	1	1	1	1	1	32	1
Coevolution	CONTROL	1	1	1	1	1	1	1	1	1	1	1	1	1	1	1	1	32	1
Coevolution	CONTROL	1	1	1	1	1	1	1	1	1	1	1	1	1	1	1	1	32	1
Coevolution	CONTROL	1	1	1	1	1	1	1	1	1	1	1	1	1	1	1	1	32	1
Coevolution	CONTROL	1	1	1	1	1	1	1	1	1	1	1	1	1	1	1	1	32	1
Coevolution	CONTROL	1	1	1	1	1	1	1	1	1	1	1	1	1	1	1	1	32	1
Coevolution	CONTROL	1	1	1	1	1	1	1	1	1	1	1	1	1	1	1	1	32	1
Coevolution	CONTROL	1	1	1	1	1	1	1	1	1	1	1	1	1	1	1	1	32	1
Coevolution	CONTROL	1	1	1	1	1	1	1	1	1	1	1	1	1	1	1	1	32	1
Coevolution	CONTROL	1	1	1	1	1	1	1	1	1	1	1	1	1	1	1	1	32	1
Coevolution	CONTROL	1	1	1	1	1	1	1	1	1	1	1	1	1	1	1	1	32	1
Coevolution	CONTROL	1	1	1	1	1	1	1	1	1	1	1	1	1	1	1	1	32	1
Coevolution	CONTROL	1	1	1	1	1	1	1	1	1	1	1	1	1	1	1	1	32	1
Coevolution	CONTROL	1	1	1	1	1	1	1	1	1	1	1	1	1	1	1	1	32	1
Coevolution	CONTROL	1	1	1	1	1	1	1	1	1	1	1	1	1	1	1	1	32	1
Coevolution	CONTROL	1	1	1	1	1	1	1	1	1	1	1	1	1	1	1	1	32	1
Coevolution	CONTROL	1	1	1	1	1	1	1	1	1	1	1	1	1	1	1	1	32	1
Coevolution	CONTROL	1	1	1	1	1	1	1	1	1	1	1	1	1	1	1	1	32	1
Coevolution	CONTROL	1	1	1	1	1	1	1	1	1	1	1	1	1	1	1	1	32	1
Coevolution	CONTROL	1	1	1	1	1	1	1	1	1	1	1	1	1	1	1	1	32	1
Coevolution	CONTROL	1	1	1	1	1	1	1	1	1	1	1	1	1	1	1	1	32	1
Coevolution	CONTROL	1	1	1	1	1	1	1	1	1	1	1	1	1	1	1	1	32	1
Coevolution	CONTROL	1	1	1	1	1	1	1	1	1	1	1	1	1	1	1	1	32	1
Coevolution	CONTROL	1	1	1	1	1	1	1	1	1	1	1	1	1	1	1	1	32	1
Coevolution	CONTROL	1	1	1	1	1	1	1	1	1	1	1	1	1	1	1	1	32	1
Coevolution	CONTROL	1	1	1	1	1	1	1	1	1	1	1	1	1	1	1	1	32	1
Coevolution	CONTROL	1	1	1	1	1	1	1	1	1	1	1	1	1	1	1	1	32	1
Coevolution	CONTROL	1	1	1	1	1	1	1	1	1	1	1	1	1	1	1	1	32	1
Coevolution	CONTROL	1	1	1	1	1	1	1	1	1	1	1	1	1	1	1	1	32	1
Coevolution	CONTROL	1	1	1	1	1	1	1	1	1	1	1	1	1	1	1	1	32	1
Coevolution	CONTROL	1	1	1	1	1	1	1	1	1	1	1	1	1	1	1	1	32	1
Coevolution	CONTROL	1	1	1	1	1	1	1	1	1	1	1	1	1	1	1	1	32	1
Coevolution	CONTROL	1	1	1	1	1	1	1	1	1	1	1	1	1	1	1	1	32	1
Coevolution	CONTROL	1	1	1	1	1	1	1	1	1	1	1	1	1	1	1	1	32	1
Coevolution	CONTROL	1	1	1	1	1	1	1	1	1	1	1	1	1	1	1	1	32	1
Coevolution	CONTROL	1	1	1	1	1	1	1	1	1	1	1	1	1	1	1	1	32	1
Coevolution	INFECTION	1	1	1	1	1	1	1	1	1	1	1	1	1	1	1	1	32	1
Coevolution	INFECTION	1	1	1	1	1	1	1	1	1	1	1	1	1	1	1	1	32	1
Coevolution	INFECTION	1	1	1	1	1	1	1	1	1	1	1	1	1	1	1	1	32	1
Coevolution	INFECTION	1	1	1	1	1	1	1	1	1	1	1	1	1	1	1	1	32	1
Coevolution	INFECTION	1	1	1	1	1	1	1	1	1	1	1	1	1	1	1	1	32	1
Coevolution	INFECTION	1	1	1	1	1	1	1	1	1	1	1	1	1	1	1	1	32	1
Coevolution	INFECTION	1	1	1	1	1	1	1	1	1	1	1	1	1	1	1	1	32	1
Coevolution	INFECTION	1	1	1	1	1	1	1	1	1	1	1	1	1	1	1	1	32	1
Coevolution	INFECTION	1	1	1	1	1	1	1	1	1	1	1	1	1	1	1	1	32	1
Coevolution	INFECTION	1	1	1	1	1	1	1	1	1	1	1	1	1	1	1	1	32	1
Coevolution	INFECTION	1	1	1	1	1	1	1	1	1	1	1	0	0	0	0	0	23	0
Coevolution	INFECTION	1	1	1	1	1	1	1	1	1	1	1	1	1	1	1	1	32	1
Coevolution	INFECTION	1	1	1	0	0	0	0	0	0	0	0	0	0	0	0	0	7	0
Coevolution	INFECTION	1	1	1	1	1	1	1	1	1	1	1	1	1	1	1	1	32	1
Coevolution	INFECTION	1	1	1	1	1	1	1	1	1	1	1	1	1	1	1	1	32	1
Coevolution	INFECTION	1	1	1	1	1	1	1	1	1	1	1	1	1	1	1	1	32	1
Coevolution	INFECTION	1	1	1	1	1	1	1	1	1	1	1	1	1	1	1	1	32	1
Coevolution	INFECTION	1	1	1	1	1	1	1	1	1	1	1	1	1	1	1	1	32	1
Coevolution	INFECTION	1	1	1	1	1	1	1	1	1	1	1	1	1	1	1	1	32	1
Coevolution	INFECTION	1	1	1	1	1	1	1	1	1	1	1	1	1	1	1	1	32	1
Coevolution	INFECTION	1	1	1	1	1	1	1	1	1	1	1	1	1	1	1	1	32	1
Coevolution	INFECTION	1	1	1	1	1	1	1	1	1	1	1	1	1	1	1	1	32	1
Coevolution	INFECTION	1	1	1	1	1	1	1	1	1	1	1	1	1	1	1	1	32	1
Coevolution	INFECTION	1	1	1	1	1	0	0	0	0	0	0	0	0	0	0	0	11	0
Coevolution	INFECTION	1	1	1	1	1	1	1	1	1	1	1	1	1	1	1	1	32	1
Coevolution	INFECTION	1	1	1	1	1	1	1	1	1	1	1	1	1	1	1	1	32	1
Coevolution	INFECTION	1	1	1	1	1	1	1	1	1	1	1	1	1	1	1	1	32	1
Coevolution	INFECTION	1	1	1	1	1	1	1	1	1	1	1	1	1	1	1	1	32	1
Coevolution	INFECTION	1	1	1	1	1	1	1	1	1	1	1	1	1	1	1	1	32	1
Coevolution	INFECTION	1	1	1	1	1	1	1	1	1	1	1	1	1	1	1	1	32	1
Coevolution	INFECTION	1	1	1	1	1	1	1	1	1	1	1	1	1	1	1	1	32	1
Coevolution	INFECTION	1	1	1	1	1	1	1	1	1	1	1	1	1	1	1	1	32	1
Coevolution	INFECTION	1	1	1	1	1	1	1	1	1	1	1	1	1	1	1	1	32	1
Coevolution	INFECTION	1	1	1	1	1	1	1	1	1	1	1	1	1	1	1	1	32	1
Coevolution	INFECTION	1	1	1	1	1	1	1	1	1	1	1	1	1	1	1	1	32	1
Coevolution	INFECTION	1	1	1	1	1	1	1	1	1	1	1	1	1	1	1	1	32	1
Coevolution	INFECTION	1	1	1	1	1	1	1	1	1	1	1	1	1	1	1	1	32	1
Coevolution	INFECTION	1	1	1	1	1	1	1	1	1	1	1	1	1	1	1	1	32	1
Coevolution	INFECTION	1	1	1	1	1	1	1	1	1	1	1	1	1	1	1	1	32	1
Coevolution	INFECTION	1	1	1	1	1	1	1	1	1	1	1	1	1	1	1	1	32	1
Coevolution	INFECTION	1	1	1	1	1	1	1	1	1	1	1	1	1	1	1	1	32	1
Coevolution	INFECTION	1	1	1	1	1	1	1	1	1	1	1	1	1	1	1	1	32	1
Coevolution	INFECTION	1	1	1	1	1	1	1	1	1	1	1	1	1	1	1	1	32	1
Coevolution	INFECTION	1	1	1	1	1	1	1	1	1	1	1	1	1	1	1	1	32	1
Coevolution	INFECTION	1	1	1	1	1	1	1	1	1	1	1	1	1	1	1	1	32	1
Coevolution	INFECTION	1	1	1	1	1	1	1	1	1	1	1	1	0	0	0	0	25	0
Coevolution	INFECTION	1	1	1	1	1	1	1	1	1	1	1	1	1	1	1	1	32	1
Coevolution	INFECTION	1	1	1	1	1	1	1	1	1	1	1	1	1	1	1	1	32	1
Coevolution	INFECTION	1	1	1	1	1	1	1	1	1	1	1	1	1	1	1	1	32	1
Coevolution	INFECTION	1	1	1	1	1	1	1	1	1	1	1	1	1	1	1	1	32	1
Coevolution	INFECTION	1	1	1	1	1	1	1	1	1	1	1	1	1	1	1	1	32	1
Coevolution	INFECTION	1	1	1	1	1	1	1	1	1	1	1	1	1	1	1	1	32	1
Coevolution	INFECTION	1	1	1	1	1	1	1	1	1	1	1	1	1	1	1	1	32	1
Coevolution	INFECTION	1	1	1	1	1	1	1	1	1	1	1	1	1	1	1	1	32	1
Coevolution	INFECTION	1	1	1	1	1	1	1	1	1	1	1	1	1	1	1	1	32	1
Coevolution	INFECTION	1	1	1	1	1	1	1	1	1	1	1	1	1	1	1	1	32	1
Coevolution	INFECTION	1	1	1	1	1	1	1	1	1	1	1	1	1	1	1	1	32	1
Coevolution	INFECTION	1	1	1	1	1	1	1	1	1	1	1	1	1	1	1	1	32	1
Coevolution	INFECTION	1	1	1	1	1	1	1	1	1	1	1	1	1	1	1	1	32	1
Coevolution	INFECTION	1	1	1	1	1	1	1	1	1	1	1	1	1	1	1	1	32	1
Coevolution	INFECTION	1	1	1	1	1	1	1	1	1	1	1	1	1	1	1	1	32	1
Coevolution	INFECTION	1	1	0	0	0	0	0	0	0	0	0	0	0	0	0	0	5	0
Coevolution	INFECTION	1	1	1	1	1	1	1	1	1	1	1	1	1	1	1	1	32	1
Coevolution	INFECTION	1	1	1	1	1	1	1	1	1	1	1	1	1	1	1	1	32	1
Coevolution	INFECTION	1	0	0	0	0	0	0	0	0	0	0	0	0	0	0	0	3	0
Coevolution	INFECTION	1	1	1	1	1	1	1	1	1	1	1	1	1	1	1	1	32	1
Coevolution	INFECTION	1	1	1	1	1	1	1	1	1	1	1	1	1	1	1	1	32	1
Coevolution	INFECTION	1	1	1	1	1	1	1	1	1	1	1	1	1	1	1	1	32	1
Coevolution	INFECTION	1	1	1	1	1	1	1	1	1	1	1	1	1	1	1	1	32	1
Coevolution	INFECTION	1	1	1	1	1	1	1	1	1	1	1	1	1	1	1	1	32	1
Coevolution	INFECTION	1	0	0	0	0	0	0	0	0	0	0	0	0	0	0	0	3	0
Coevolution	INFECTION	1	1	1	1	1	1	1	1	1	1	1	1	1	1	1	1	32	1
Coevolution	INFECTION	1	1	1	1	1	1	1	1	1	1	1	1	1	1	1	1	32	1
Coevolution	INFECTION	1	1	1	1	1	1	1	1	1	1	1	1	1	1	1	1	32	1
Coevolution	INFECTION	1	1	1	1	1	1	1	1	1	1	1	1	1	1	1	1	32	1
Coevolution	INFECTION	1	1	1	1	1	1	1	1	1	1	1	1	1	1	1	1	32	1
Coevolution	INFECTION	1	1	1	1	1	1	1	1	1	1	1	1	1	1	1	1	32	1
Coevolution	INFECTION	1	1	1	1	1	1	1	1	1	1	1	1	1	1	1	1	32	1
Coevolution	INFECTION	1	1	1	1	1	1	1	1	1	1	1	1	1	1	1	1	32	1
Coevolution	INFECTION	1	1	1	1	1	1	1	1	1	1	1	1	1	1	1	1	32	1
Coevolution	INFECTION	1	1	1	1	0	0	0	0	0	0	0	0	0	0	0	0	9	0
Coevolution	INFECTION	1	1	1	1	1	1	1	1	1	1	1	1	1	1	1	1	32	1
Coevolution	INFECTION	1	1	1	1	1	1	1	1	1	1	1	1	1	1	1	1	32	1
Coevolution	INFECTION	1	1	1	1	1	1	1	1	1	1	1	1	1	1	1	1	32	1
Coevolution	INFECTION	1	1	1	1	1	1	1	1	1	1	1	1	1	1	1	1	32	1
Coevolution	INFECTION	1	1	1	1	1	1	1	1	1	1	1	1	1	1	1	1	32	1
Coevolution	INFECTION	1	1	1	1	1	1	1	1	1	1	1	1	1	1	1	1	32	1
Coevolution	INFECTION	1	1	1	1	1	1	1	1	1	1	0	0	0	0	0	0	21	0
Coevolution	INFECTION	1	1	1	1	1	1	1	1	1	1	1	1	1	1	1	1	32	1
Coevolution	INFECTION	1	1	1	1	1	1	1	1	1	1	0	0	0	0	0	0	21	0
Coevolution	INFECTION	1	1	1	1	1	1	1	1	1	1	1	1	1	1	1	1	32	1
Coevolution	INFECTION	1	1	1	1	1	1	1	1	1	1	1	1	1	1	1	1	32	1
Coevolution	INFECTION	1	0	0	0	0	0	0	0	0	0	0	0	0	0	0	0	3	0
Coevolution	INFECTION	1	1	1	1	1	1	1	1	1	1	1	1	1	1	1	1	32	1
Coevolution	INFECTION	1	1	1	1	1	1	1	1	1	1	1	1	1	1	1	1	32	1
Coevolution	INFECTION	1	1	1	1	1	1	1	1	1	1	1	1	1	1	1	1	32	1
Coevolution	INFECTION	1	1	1	1	1	1	1	1	1	1	1	1	1	1	1	1	32	1
Coevolution	INFECTION	1	1	1	1	1	1	1	1	1	1	1	1	1	1	1	1	32	1
Coevolution	INFECTION	1	1	1	1	1	1	1	1	1	1	1	1	1	1	1	1	32	1
Coevolution	INFECTION	1	1	1	1	1	1	1	1	1	1	1	1	1	1	1	1	32	1
Coevolution	INFECTION	1	1	1	1	1	1	1	1	1	1	1	1	1	1	1	1	32	1
Coevolution	INFECTION	1	1	1	1	1	1	1	1	1	1	1	1	1	1	1	1	32	1
Coevolution	INFECTION	1	1	1	1	1	1	1	1	1	1	1	1	1	1	1	1	32	1
Coevolution	INFECTION	1	1	1	1	1	1	1	1	1	1	1	1	1	1	1	1	32	1
Coevolution	INFECTION	1	1	1	1	1	1	1	1	1	1	1	1	1	1	1	1	32	1
Coevolution	INFECTION	1	1	1	1	1	1	1	1	1	1	1	1	1	1	1	1	32	1
Coevolution	INFECTION	1	1	1	1	1	1	1	1	1	1	1	1	1	1	1	1	32	1
Coevolution	INFECTION	1	1	1	1	1	1	1	1	1	1	1	1	1	1	1	1	32	1
Coevolution	INFECTION	1	1	1	1	1	1	1	1	1	1	1	1	1	1	1	1	32	1
Coevolution	INFECTION	1	1	1	1	1	1	1	1	1	1	1	1	1	1	1	1	32	1
Coevolution	INFECTION	1	1	1	1	1	1	1	1	1	1	1	1	1	1	1	1	32	1
Coevolution	INFECTION	1	1	1	1	1	1	1	1	1	1	1	1	1	1	1	1	32	1
Coevolution	INFECTION	1	1	1	1	1	1	1	1	1	1	1	1	1	1	1	1	32	1
Coevolution	INFECTION	1	1	1	1	1	1	1	1	1	1	1	1	1	1	1	1	32	1
Coevolution	INFECTION	1	1	1	1	1	1	1	1	1	1	1	1	1	1	1	1	32	1
Coevolution	INFECTION	1	1	1	1	1	1	1	1	1	1	1	1	1	1	1	1	32	1
Coevolution	INFECTION	1	1	1	1	1	1	1	1	1	1	1	1	1	1	1	1	32	1
Coevolution	INFECTION	1	1	1	1	1	1	1	1	1	1	1	1	1	1	1	1	32	1
Coevolution	INFECTION	1	1	0	0	0	0	0	0	0	0	0	0	0	0	0	0	5	0
Coevolution	INFECTION	1	1	1	1	1	1	1	1	1	1	1	1	1	1	1	1	32	1
Control	CONTROL	1	1	1	1	1	1	1	1	1	1	1	1	1	1	1	1	32	1
Control	CONTROL	1	1	1	1	1	1	1	1	1	1	1	1	1	1	1	1	32	1
Control	CONTROL	1	1	1	1	1	1	1	1	1	1	1	1	1	1	1	1	32	1
Control	CONTROL	1	1	1	1	1	1	1	1	1	1	1	1	1	1	1	1	32	1
Control	CONTROL	1	1	1	1	1	1	1	1	1	1	1	1	1	1	1	1	32	1
Control	CONTROL	1	1	1	1	1	1	1	1	1	1	1	1	1	1	1	1	32	1
Control	CONTROL	1	1	1	1	1	1	1	1	1	1	1	1	1	1	1	1	32	1
Control	CONTROL	1	1	1	1	1	1	1	1	1	1	1	1	1	1	1	1	32	1
Control	CONTROL	1	1	1	1	1	1	1	1	1	1	1	1	1	1	1	1	32	1
Control	CONTROL	1	1	1	1	1	1	1	1	1	1	1	1	1	1	1	1	32	1
Control	CONTROL	1	1	1	1	1	1	1	1	1	1	1	1	1	1	1	1	32	1
Control	CONTROL	1	1	1	1	1	1	1	1	1	1	1	1	1	1	1	1	32	1
Control	CONTROL	1	1	1	1	1	1	1	1	1	1	1	1	1	1	1	1	32	1
Control	CONTROL	1	1	1	1	1	1	1	1	1	1	1	1	1	1	1	1	32	1
Control	CONTROL	1	1	1	1	1	1	1	1	1	1	1	1	1	1	1	1	32	1
Control	CONTROL	1	1	1	1	1	1	1	1	1	1	1	1	1	1	1	1	32	1
Control	CONTROL	1	1	1	1	1	1	1	1	1	1	1	1	1	1	1	1	32	1
Control	CONTROL	1	1	1	1	1	1	1	1	1	1	1	1	1	1	1	1	32	1
Control	CONTROL	1	1	1	1	1	1	1	1	1	1	1	1	1	1	1	1	32	1
Control	CONTROL	1	1	1	1	1	1	1	1	1	1	1	1	1	1	1	1	32	1
Control	CONTROL	1	1	1	1	1	1	1	1	1	1	1	1	1	1	1	1	32	1
Control	CONTROL	1	1	1	1	1	1	1	1	1	1	1	1	1	1	1	1	32	1
Control	CONTROL	1	1	1	1	1	1	1	1	1	1	1	1	1	1	1	1	32	1
Control	CONTROL	1	1	1	1	1	1	1	1	1	1	1	1	1	1	1	1	32	1
Control	CONTROL	1	1	1	1	1	1	1	1	1	1	1	1	1	1	1	1	32	1
Control	CONTROL	1	1	1	1	1	1	1	1	1	1	1	1	1	1	1	1	32	1
Control	CONTROL	1	1	1	1	1	1	1	1	1	1	1	1	1	1	1	1	32	1
Control	CONTROL	1	1	1	1	1	1	1	1	1	1	1	1	1	1	1	1	32	1
Control	CONTROL	1	1	1	1	1	1	1	1	1	1	1	1	1	1	1	1	32	1
Control	CONTROL	1	1	1	1	1	1	1	1	1	1	1	1	1	1	1	1	32	1
Control	CONTROL	1	1	1	1	1	1	1	1	1	1	1	1	1	1	1	1	32	1
Control	CONTROL	1	1	1	1	1	1	1	1	1	1	1	1	1	1	1	1	32	1
Control	CONTROL	1	1	1	1	1	1	1	1	1	1	1	1	1	1	1	1	32	1
Control	CONTROL	1	1	1	1	1	1	1	1	1	1	1	1	1	1	1	1	32	1
Control	CONTROL	1	1	1	1	1	1	1	1	1	1	1	1	1	1	1	1	32	1
Control	CONTROL	1	1	1	1	1	1	1	1	1	1	1	1	1	1	1	1	32	1
Control	CONTROL	1	1	1	1	1	1	1	1	1	1	1	1	1	1	1	1	32	1
Control	CONTROL	1	1	1	1	1	1	1	1	1	1	1	1	1	1	1	1	32	1
Control	CONTROL	1	1	1	1	1	1	1	1	1	1	1	1	1	1	1	1	32	1
Control	CONTROL	1	1	1	1	1	1	1	1	1	1	1	1	1	1	1	1	32	1
Control	CONTROL	1	1	1	1	1	1	1	1	1	1	1	1	1	1	1	1	32	1
Control	CONTROL	1	1	1	1	1	1	1	1	1	1	1	1	1	1	1	1	32	1
Control	CONTROL	1	1	1	1	1	1	1	1	1	1	1	1	1	1	1	1	32	1
Control	CONTROL	1	1	1	1	1	1	1	1	1	1	1	1	1	1	1	1	32	1
Control	CONTROL	1	1	1	1	1	1	1	1	1	1	1	1	1	1	1	1	32	1
Control	CONTROL	1	1	1	1	1	1	1	1	1	1	1	1	1	1	1	1	32	1
Control	CONTROL	1	1	1	1	1	1	1	1	1	1	1	1	1	1	1	1	32	1
Control	CONTROL	1	1	1	1	1	1	1	1	1	1	1	1	1	1	1	1	32	1
Control	CONTROL	1	1	1	1	1	1	1	1	1	1	1	1	1	1	1	1	32	1
Control	CONTROL	1	1	1	1	1	1	1	1	1	1	1	1	1	1	1	1	32	1
Control	CONTROL	1	1	1	1	1	1	1	1	1	1	1	1	1	1	1	1	32	1
Control	CONTROL	1	1	1	1	1	1	1	1	1	1	1	1	1	1	1	1	32	1
Control	CONTROL	1	1	1	1	1	1	1	1	1	1	1	1	1	1	1	1	32	1
Control	CONTROL	1	1	1	1	1	1	1	1	1	1	1	1	1	1	1	1	32	1
Control	CONTROL	1	1	1	1	1	1	1	1	1	1	1	1	1	1	1	1	32	1
Control	CONTROL	1	1	1	1	1	1	1	1	1	1	1	1	1	1	1	1	32	1
Control	CONTROL	1	1	1	1	1	1	1	1	1	1	1	1	1	1	1	1	32	1
Control	CONTROL	1	1	1	1	1	1	1	1	1	1	1	1	1	1	1	1	32	1
Control	CONTROL	1	1	1	1	1	1	1	1	1	1	1	1	1	1	1	1	32	1
Control	CONTROL	1	1	1	1	1	1	1	1	1	1	1	1	1	1	1	1	32	1
Control	CONTROL	1	1	1	1	1	1	1	1	1	1	1	1	1	1	1	1	32	1
Control	CONTROL	1	1	1	1	1	1	1	1	1	1	1	1	1	1	1	1	32	1
Control	CONTROL	1	1	1	1	1	1	1	1	1	1	1	1	1	1	1	1	32	1
Control	CONTROL	1	1	1	1	1	1	1	1	1	1	1	1	1	1	1	1	32	1
Control	CONTROL	1	1	1	1	1	1	1	1	1	1	1	1	1	1	1	1	32	1
Control	CONTROL	1	1	1	1	1	1	1	1	1	1	1	1	1	1	1	1	32	1
Control	CONTROL	1	1	1	1	1	1	1	1	1	1	1	1	1	1	1	1	32	1
Control	CONTROL	1	1	1	1	1	1	1	1	1	1	1	1	1	1	1	1	32	1
Control	CONTROL	1	1	1	1	1	1	1	1	1	1	1	1	1	1	1	1	32	1
Control	CONTROL	1	1	1	1	1	1	1	1	1	1	1	1	1	1	1	1	32	1
Control	CONTROL	1	1	1	1	1	1	1	1	1	1	1	1	1	1	1	1	32	1
Control	CONTROL	1	1	1	1	1	1	1	1	1	1	1	1	1	1	1	1	32	1
Control	CONTROL	1	1	1	1	1	1	1	1	1	1	1	1	1	1	1	1	32	1
Control	CONTROL	1	1	1	1	1	1	1	1	1	1	1	1	1	1	1	1	32	1
Control	CONTROL	1	1	1	1	1	1	1	1	1	1	1	1	1	1	1	1	32	1
Control	CONTROL	1	1	1	1	1	1	1	1	1	1	1	1	1	1	1	1	32	1
Control	CONTROL	1	1	1	1	1	1	1	1	1	1	1	1	1	1	1	1	32	1
Control	CONTROL	1	1	1	1	1	1	1	1	1	1	1	1	1	1	1	1	32	1
Control	CONTROL	1	1	1	1	1	1	1	1	1	1	1	1	1	1	1	1	32	1
Control	CONTROL	1	1	1	1	1	1	1	1	1	1	1	1	1	1	1	1	32	1
Control	CONTROL	1	1	1	1	1	1	1	1	1	1	1	1	1	1	1	1	32	1
Control	CONTROL	1	1	1	1	1	1	1	1	1	1	1	1	1	1	1	1	32	1
Control	CONTROL	1	1	1	1	1	1	1	1	1	1	1	1	1	1	1	1	32	1
Control	CONTROL	1	1	1	1	1	1	1	1	1	1	1	1	1	1	1	1	32	1
Control	CONTROL	1	1	1	1	1	1	1	1	1	1	1	1	1	1	1	1	32	1
Control	CONTROL	1	1	1	1	1	1	1	1	1	1	1	1	1	1	1	1	32	1
Control	CONTROL	1	1	1	1	1	1	1	1	1	1	1	1	1	1	1	1	32	1
Control	CONTROL	1	1	1	1	0	0	0	0	0	0	0	0	0	0	0	0	9	0
Control	CONTROL	1	1	1	1	1	1	1	1	1	1	1	1	1	1	1	1	32	1
Control	CONTROL	1	1	1	1	1	1	1	1	1	1	1	1	1	1	1	1	32	1
Control	CONTROL	1	1	1	1	1	1	1	1	1	1	1	1	1	1	1	1	32	1
Control	CONTROL	1	1	1	1	1	1	1	1	1	1	1	1	1	1	1	1	32	1
Control	CONTROL	1	1	1	1	1	1	1	1	1	1	1	1	1	1	1	1	32	1
Control	CONTROL	1	1	1	1	1	1	1	1	1	1	1	1	1	1	1	1	32	1
Control	CONTROL	1	1	1	1	1	1	1	1	1	1	1	1	1	1	1	1	32	1
Control	CONTROL	1	1	1	1	1	1	1	1	1	1	1	1	1	1	1	1	32	1
Control	CONTROL	1	1	1	1	1	1	1	1	1	1	1	1	1	1	1	1	32	1
Control	CONTROL	1	1	1	1	1	1	1	1	1	1	1	1	1	1	1	1	32	1
Control	CONTROL	1	1	1	1	1	1	1	1	1	1	1	1	1	1	1	1	32	1
Control	CONTROL	1	1	1	1	1	1	1	1	1	1	1	1	1	1	1	1	32	1
Control	CONTROL	1	1	1	1	1	1	1	1	1	1	1	1	1	1	1	1	32	1
Control	CONTROL	1	1	1	1	1	1	1	1	1	1	1	1	1	1	1	1	32	1
Control	CONTROL	1	1	1	1	1	1	1	1	1	1	1	1	1	1	1	1	32	1
Control	CONTROL	1	1	1	1	1	1	1	1	1	1	1	1	1	1	1	1	32	1
Control	CONTROL	1	1	1	1	1	1	1	1	1	1	1	1	1	1	1	1	32	1
Control	CONTROL	1	1	1	1	1	1	1	1	1	1	1	1	1	1	1	1	32	1
Control	CONTROL	1	1	1	1	1	1	1	1	1	1	1	1	1	1	1	1	32	1
Control	CONTROL	1	1	1	1	1	1	1	1	1	1	1	1	1	1	1	1	32	1
Control	CONTROL	1	1	1	1	1	1	1	1	1	1	1	1	1	1	1	1	32	1
Control	CONTROL	1	1	1	1	1	1	1	1	1	1	1	1	1	1	1	1	32	1
Control	CONTROL	1	1	1	1	1	1	1	1	1	1	1	1	1	1	1	1	32	1
Control	CONTROL	1	1	1	1	1	1	1	1	1	1	1	1	1	1	1	1	32	1
Control	CONTROL	1	1	1	1	1	1	1	1	1	1	1	1	1	1	1	1	32	1
Control	CONTROL	1	1	1	1	1	1	1	1	1	1	1	1	1	1	1	1	32	1
Control	CONTROL	1	1	1	1	1	1	1	1	1	1	1	1	1	1	1	1	32	1
Control	CONTROL	1	1	1	1	1	1	1	1	1	1	1	1	1	1	1	1	32	1
Control	CONTROL	1	1	1	1	1	1	1	1	1	1	1	1	1	1	1	1	32	1
Control	CONTROL	1	1	1	1	1	1	1	1	1	1	1	1	1	1	1	1	32	1
Control	CONTROL	1	1	1	1	1	1	1	1	1	1	1	1	1	1	1	1	32	1
Control	CONTROL	1	1	1	1	1	1	1	1	1	1	1	1	1	1	1	1	32	1
Control	INFECTION	1	1	1	1	1	1	1	1	1	1	1	1	1	1	1	1	32	1
Control	INFECTION	1	1	1	1	1	1	1	1	1	1	1	1	1	1	1	1	32	1
Control	INFECTION	1	1	1	1	1	1	1	1	1	1	1	1	1	1	1	1	32	1
Control	INFECTION	1	1	1	1	1	1	1	1	1	1	1	1	1	1	1	1	32	1
Control	INFECTION	1	1	1	1	1	1	1	1	1	1	1	1	1	1	1	1	32	1
Control	INFECTION	1	1	1	1	1	1	1	0	0	0	0	0	0	0	0	0	15	0
Control	INFECTION	1	1	1	1	1	1	1	1	1	1	1	1	1	1	1	1	32	1
Control	INFECTION	1	1	1	1	1	1	1	1	1	1	1	1	1	1	1	1	32	1
Control	INFECTION	1	1	1	1	1	1	1	1	1	1	1	1	1	1	1	1	32	1
Control	INFECTION	1	1	1	1	1	1	1	1	1	1	1	1	0	0	0	0	25	0
Control	INFECTION	1	1	1	1	1	1	1	1	1	1	1	1	1	1	1	1	32	1
Control	INFECTION	1	1	1	1	1	1	1	1	1	0	0	0	0	0	0	0	19	0
Control	INFECTION	1	1	1	1	1	1	1	1	1	1	1	1	1	1	1	1	32	1
Control	INFECTION	1	1	1	1	1	1	1	1	1	1	1	1	1	1	1	1	32	1
Control	INFECTION	1	1	1	1	1	1	1	1	1	1	1	1	1	1	1	1	32	1
Control	INFECTION	1	1	1	1	1	1	1	1	1	1	1	1	1	1	1	1	32	1
Control	INFECTION	1	1	1	1	1	1	1	1	1	1	1	1	1	1	1	1	32	1
Control	INFECTION	1	1	1	1	1	1	1	1	1	1	1	1	1	1	1	1	32	1
Control	INFECTION	1	1	1	1	1	1	1	1	1	1	1	1	1	1	1	1	32	1
Control	INFECTION	1	1	1	1	1	1	1	1	1	1	1	1	1	1	1	1	32	1
Control	INFECTION	1	1	1	1	1	1	1	1	1	1	1	1	1	1	1	1	32	1
Control	INFECTION	1	1	1	0	0	0	0	0	0	0	0	0	0	0	0	0	7	0
Control	INFECTION	1	1	1	1	1	1	1	1	1	1	1	1	1	1	1	1	32	1
Control	INFECTION	1	1	1	1	1	1	1	1	1	1	1	1	1	1	1	1	32	1
Control	INFECTION	1	1	1	1	1	1	1	1	1	1	1	1	1	1	1	1	32	1
Control	INFECTION	1	1	1	1	1	1	1	1	1	1	1	1	1	1	1	1	32	1
Control	INFECTION	1	1	1	1	1	1	1	1	1	1	1	1	1	1	1	1	32	1
Control	INFECTION	1	1	1	1	1	1	1	1	1	1	1	1	1	1	1	1	32	1
Control	INFECTION	1	1	1	1	1	1	1	1	1	1	1	1	1	1	1	1	32	1
Control	INFECTION	1	1	1	1	1	1	1	1	1	1	1	1	1	1	1	1	32	1
Control	INFECTION	1	1	1	1	1	1	1	1	1	1	1	1	1	1	1	1	32	1
Control	INFECTION	1	1	1	1	1	1	1	1	1	1	1	1	1	1	1	1	32	1
Control	INFECTION	1	1	1	1	1	1	1	0	0	0	0	0	0	0	0	0	15	0
Control	INFECTION	1	1	1	1	1	1	1	1	1	1	1	1	1	1	1	1	32	1
Control	INFECTION	1	1	1	1	1	1	1	1	1	1	1	1	1	1	1	1	32	1
Control	INFECTION	1	1	1	1	1	1	1	1	1	1	1	1	1	1	1	1	32	1
Control	INFECTION	1	1	1	1	1	1	1	1	1	1	1	1	1	1	1	1	32	1
Control	INFECTION	1	1	1	1	1	1	1	1	1	1	1	1	1	1	1	1	32	1
Control	INFECTION	1	1	1	1	1	1	1	1	1	1	1	1	1	1	1	1	32	1
Control	INFECTION	1	1	1	1	1	1	1	0	0	0	0	0	0	0	0	0	15	0
Control	INFECTION	1	1	1	1	1	1	1	1	1	1	1	1	1	1	1	1	32	1
Control	INFECTION	1	1	1	1	1	1	1	1	1	1	1	1	1	1	1	1	32	1
Control	INFECTION	1	1	1	1	1	1	1	1	1	1	1	0	0	0	0	0	23	0
Control	INFECTION	1	1	1	1	1	1	1	1	1	1	1	1	1	1	1	1	32	1
Control	INFECTION	1	1	1	1	1	1	1	1	1	1	1	1	1	1	1	1	32	1
Control	INFECTION	1	1	1	1	1	1	1	1	1	1	1	1	1	1	1	1	32	1
Control	INFECTION	1	1	1	1	1	1	1	1	1	1	1	1	1	1	1	1	32	1
Control	INFECTION	1	1	1	1	1	1	1	1	1	1	1	1	1	1	1	1	32	1
Control	INFECTION	1	1	1	1	1	1	1	1	1	1	1	1	1	1	1	1	32	1
Control	INFECTION	1	1	1	1	1	1	1	1	1	1	1	1	1	1	1	1	32	1
Control	INFECTION	1	1	1	1	1	1	1	1	1	1	1	1	1	1	1	1	32	1
Control	INFECTION	1	1	1	1	1	1	1	1	1	1	1	1	1	1	1	1	32	1
Control	INFECTION	1	1	1	1	1	1	1	0	0	0	0	0	0	0	0	0	15	0
Control	INFECTION	1	1	1	1	1	1	1	1	1	1	1	1	1	1	1	1	32	1
Control	INFECTION	1	1	1	1	1	1	1	1	1	1	1	1	1	1	1	1	32	1
Control	INFECTION	1	1	1	1	1	1	1	1	1	1	1	1	1	1	1	1	32	1
Control	INFECTION	1	1	1	1	1	1	0	0	0	0	0	0	0	0	0	0	13	0
Control	INFECTION	1	1	1	1	1	1	1	1	1	1	1	1	1	1	1	1	32	1
Control	INFECTION	1	1	1	1	1	1	0	0	0	0	0	0	0	0	0	0	13	0
Control	INFECTION	1	1	1	1	1	1	1	1	1	1	1	1	1	1	1	1	32	1
Control	INFECTION	1	1	1	1	1	1	1	1	1	1	1	1	1	1	1	1	32	1
Control	INFECTION	1	1	1	1	1	1	1	1	1	1	1	1	1	1	1	1	32	1
Control	INFECTION	1	1	1	1	1	1	1	1	1	1	1	0	0	0	0	0	23	0
Control	INFECTION	1	0	0	0	0	0	0	0	0	0	0	0	0	0	0	0	3	0
Control	INFECTION	1	1	1	1	1	1	1	1	1	1	1	1	1	1	1	1	32	1
Control	INFECTION	1	1	1	1	1	1	1	1	1	1	1	1	1	1	1	1	32	1
Control	INFECTION	1	1	1	1	1	1	1	1	1	1	1	1	1	1	1	1	32	1
Control	INFECTION	1	1	1	1	1	1	1	1	1	1	1	1	1	1	1	1	32	1
Control	INFECTION	1	1	1	1	1	1	1	1	1	1	1	1	1	1	1	1	32	1
Control	INFECTION	1	1	1	1	1	1	1	0	0	0	0	0	0	0	0	0	15	0
Control	INFECTION	1	1	1	1	1	1	1	1	1	1	1	1	1	1	1	1	32	1
Control	INFECTION	1	1	1	1	1	1	1	1	1	1	1	1	1	1	1	1	32	1
Control	INFECTION	1	1	1	1	1	1	1	1	1	1	1	1	1	1	1	1	32	1
Control	INFECTION	1	1	1	1	1	1	1	1	1	1	1	1	1	1	1	1	32	1
Control	INFECTION	1	1	1	1	1	1	1	1	1	1	1	1	1	1	1	1	32	1
Control	INFECTION	1	1	1	1	1	1	1	1	1	1	1	1	1	1	1	1	32	1
Control	INFECTION	1	1	1	1	1	1	1	1	1	1	1	1	1	1	1	1	32	1
Control	INFECTION	1	1	1	1	1	1	1	1	1	1	1	1	0	0	0	0	25	0
Control	INFECTION	1	1	1	1	1	1	1	1	1	1	1	1	1	1	1	1	32	1
Control	INFECTION	1	1	1	1	1	1	1	1	1	1	1	1	1	1	1	1	32	1
Control	INFECTION	1	1	1	1	1	1	1	1	1	1	1	1	1	1	1	1	32	1
Control	INFECTION	1	1	1	1	1	1	1	1	1	1	0	0	0	0	0	0	21	0
Control	INFECTION	1	1	1	1	1	1	1	0	0	0	0	0	0	0	0	0	15	0
Control	INFECTION	1	1	1	1	1	1	1	0	0	0	0	0	0	0	0	0	15	0
Control	INFECTION	1	1	1	1	1	1	1	1	1	1	1	0	0	0	0	0	23	0
Control	INFECTION	1	1	1	1	1	1	1	1	1	1	1	1	1	1	1	1	32	1
Control	INFECTION	1	1	1	1	1	1	1	1	1	1	1	1	1	1	1	1	32	1
Control	INFECTION	1	1	1	1	1	1	1	1	1	1	1	1	1	1	1	1	32	1
Control	INFECTION	1	1	1	1	1	1	1	1	1	1	1	1	1	1	1	1	32	1
Control	INFECTION	1	1	1	1	1	1	1	1	1	1	1	1	1	1	1	1	32	1
Control	INFECTION	1	1	1	1	1	1	1	1	1	1	1	1	1	1	1	1	32	1
Control	INFECTION	1	1	1	1	1	1	1	1	1	1	1	1	1	1	1	1	32	1
Control	INFECTION	1	1	1	1	1	1	1	1	1	1	1	1	1	1	1	1	32	1
Control	INFECTION	1	1	1	1	1	1	1	1	1	1	1	1	1	1	1	1	32	1
Control	INFECTION	1	1	1	1	1	1	1	1	1	1	1	1	1	1	1	1	32	1
Control	INFECTION	1	1	1	1	1	1	1	1	1	1	1	1	1	1	1	1	32	1
Control	INFECTION	1	1	1	1	1	1	1	1	1	1	1	1	1	1	1	1	32	1
Control	INFECTION	1	1	1	1	1	1	1	1	1	1	1	1	1	1	1	1	32	1
Control	INFECTION	1	1	1	1	1	1	1	1	1	1	1	1	1	1	1	1	32	1
Control	INFECTION	1	1	1	1	1	1	1	1	1	1	1	1	1	1	1	1	32	1
Control	INFECTION	1	1	1	0	0	0	0	0	0	0	0	0	0	0	0	0	7	0
Control	INFECTION	1	1	1	1	1	1	1	1	1	1	1	1	1	1	1	1	32	1
Control	INFECTION	1	1	1	1	1	1	1	1	1	1	1	1	1	1	1	1	32	1
Control	INFECTION	1	1	1	1	1	1	1	0	0	0	0	0	0	0	0	0	15	0
Control	INFECTION	1	1	1	1	1	1	1	1	1	1	1	1	1	1	1	1	32	1
Control	INFECTION	1	1	1	1	1	1	1	1	1	1	1	1	1	1	1	1	32	1
Control	INFECTION	1	1	1	1	1	1	1	1	1	1	1	1	1	1	1	1	32	1
Control	INFECTION	1	1	1	1	1	1	1	0	0	0	0	0	0	0	0	0	15	0
Control	INFECTION	1	1	1	1	1	1	1	0	0	0	0	0	0	0	0	0	15	0
Control	INFECTION	1	1	1	1	1	1	1	1	1	1	1	1	1	1	1	1	32	1
Control	INFECTION	1	1	1	1	1	1	1	1	1	1	1	1	1	1	1	1	32	1
Control	INFECTION	1	1	1	1	1	1	1	1	1	1	1	1	0	0	0	0	25	0
Control	INFECTION	1	1	1	1	1	1	1	0	0	0	0	0	0	0	0	0	15	0
Control	INFECTION	1	1	1	1	1	1	1	1	1	1	1	1	1	1	1	1	32	1
Control	INFECTION	1	1	1	1	1	1	1	1	1	1	1	1	1	1	1	1	32	1
Control	INFECTION	1	1	1	1	1	1	1	1	1	1	1	1	1	1	1	1	32	1
Control	INFECTION	1	1	1	1	1	1	1	1	1	1	1	1	1	1	1	1	32	1
Control	INFECTION	1	1	1	1	1	1	1	0	0	0	0	0	0	0	0	0	15	0
Control	INFECTION	1	0	0	0	0	0	0	0	0	0	0	0	0	0	0	0	3	0
Control	INFECTION	1	1	1	1	1	1	1	1	1	1	1	1	1	1	1	1	32	1
Control	CONTROL	1	1	1	1	1	1	1	1	1	1	1	1	1	1	1	1	32	1
Control	CONTROL	1	1	1	1	1	1	1	1	1	1	1	1	1	1	1	1	32	1
Control	CONTROL	1	1	1	1	1	1	1	1	1	1	1	1	1	1	1	1	32	1
Control	CONTROL	1	1	1	1	1	1	1	1	1	1	1	1	1	1	1	1	32	1
Control	CONTROL	1	1	1	1	1	1	1	1	1	1	1	1	1	1	1	1	32	1
Control	CONTROL	1	1	1	1	1	1	1	1	1	1	1	1	1	1	1	1	32	1
Control	CONTROL	1	1	1	1	1	1	1	1	1	1	1	1	1	1	1	1	32	1
Control	CONTROL	1	1	1	1	1	1	1	1	1	1	1	1	1	1	1	1	32	1
Control	CONTROL	1	1	1	1	1	1	1	1	1	1	1	1	1	1	1	1	32	1
Control	CONTROL	1	1	1	1	1	1	1	1	1	1	1	1	1	1	1	1	32	1
Control	CONTROL	1	1	1	1	1	1	1	1	1	1	1	1	1	1	1	1	32	1
Control	CONTROL	1	1	1	1	1	1	1	1	1	1	1	1	1	1	1	1	32	1
Control	CONTROL	1	1	1	1	1	1	1	1	1	1	1	1	1	1	1	1	32	1
Control	CONTROL	1	1	1	1	1	1	1	1	1	1	1	1	1	1	1	1	32	1
Control	CONTROL	1	1	1	1	1	1	1	1	1	1	1	1	1	1	1	1	32	1
Control	CONTROL	1	1	1	1	1	1	1	1	1	1	1	1	1	1	1	1	32	1
Control	CONTROL	1	1	1	1	1	1	1	1	1	1	1	1	1	1	1	1	32	1
Control	CONTROL	1	1	1	1	1	1	1	1	1	1	1	1	1	1	1	1	32	1
Control	CONTROL	1	1	1	1	1	1	1	1	1	1	1	1	1	1	1	1	32	1
Control	CONTROL	1	1	1	1	1	1	1	1	1	1	1	1	1	1	1	1	32	1
Control	CONTROL	1	1	1	1	1	1	1	1	1	1	1	1	1	1	1	1	32	1
Control	CONTROL	1	1	1	1	1	1	1	1	1	1	1	1	1	1	1	1	32	1
Control	CONTROL	1	1	1	1	1	1	1	1	1	1	1	1	1	1	1	1	32	1
Control	CONTROL	1	1	1	1	1	1	1	1	1	1	1	1	1	1	1	1	32	1
Control	CONTROL	1	1	1	1	1	1	1	1	1	1	1	1	1	1	1	1	32	1
Control	CONTROL	1	1	1	1	1	1	1	1	1	1	1	1	1	1	1	1	32	1
Control	CONTROL	1	1	1	1	1	1	1	1	1	1	1	1	1	1	1	1	32	1
Control	CONTROL	1	1	1	1	1	1	1	1	1	1	1	1	1	1	1	1	32	1
Control	CONTROL	1	1	1	1	1	1	1	1	1	1	1	1	1	1	1	1	32	1
Control	CONTROL	1	1	1	1	1	1	1	1	1	1	1	1	1	1	1	1	32	1
Control	CONTROL	1	1	1	1	1	1	1	1	1	1	1	1	1	1	1	1	32	1
Control	CONTROL	1	1	1	1	1	1	1	1	1	1	1	1	1	1	1	1	32	1
Control	CONTROL	1	1	1	1	1	1	1	1	1	1	1	1	1	1	1	1	32	1
Control	CONTROL	1	1	1	1	1	1	1	1	1	1	1	1	1	1	1	1	32	1
Control	CONTROL	1	1	1	1	1	1	1	1	1	1	1	1	1	1	1	1	32	1
Control	CONTROL	1	1	1	1	1	1	1	1	1	1	1	1	1	1	1	1	32	1
Control	CONTROL	1	1	1	1	1	1	1	1	1	1	1	1	1	1	1	1	32	1
Control	CONTROL	1	1	1	1	1	1	1	1	1	1	1	1	1	1	1	1	32	1
Control	CONTROL	1	1	1	1	1	1	1	1	1	1	1	1	1	1	1	1	32	1
Control	CONTROL	1	1	1	1	1	1	1	1	1	1	1	1	1	1	1	1	32	1
Control	CONTROL	1	1	1	1	1	1	1	1	1	1	1	1	1	1	1	1	32	1
Control	CONTROL	1	1	1	1	1	1	1	1	1	1	1	1	1	1	1	1	32	1
Control	CONTROL	1	1	1	1	1	1	1	1	1	1	1	1	1	1	1	1	32	1
Control	CONTROL	1	1	1	1	1	1	1	1	1	1	1	1	1	1	1	1	32	1
Control	CONTROL	1	1	1	1	1	1	1	1	1	1	1	1	1	1	1	1	32	1
Control	CONTROL	1	1	1	1	1	1	1	1	1	1	1	1	1	1	1	1	32	1
Control	CONTROL	1	1	1	1	1	1	1	1	1	1	1	1	1	1	1	1	32	1
Control	CONTROL	1	1	1	1	1	1	1	1	1	1	1	1	1	1	1	1	32	1
Control	CONTROL	1	1	1	1	1	1	1	1	1	1	1	1	1	1	1	1	32	1
Control	CONTROL	1	1	1	1	1	1	1	1	1	1	1	1	1	1	1	1	32	1
Control	CONTROL	1	1	1	1	1	1	1	1	1	1	1	1	1	1	1	1	32	1
Control	CONTROL	1	1	1	1	1	1	1	1	1	1	1	1	1	1	1	1	32	1
Control	CONTROL	1	1	1	1	1	1	1	1	1	1	1	1	1	1	1	1	32	1
Control	CONTROL	1	1	1	1	1	1	1	1	1	1	1	1	1	1	1	1	32	1
Control	CONTROL	1	1	1	1	1	1	1	1	1	1	1	1	1	1	1	1	32	1
Control	CONTROL	1	1	1	1	1	1	1	1	1	1	1	1	1	1	1	1	32	1
Control	CONTROL	1	1	1	1	1	1	1	1	1	1	1	1	1	1	1	1	32	1
Control	CONTROL	1	1	1	1	1	1	1	1	1	1	1	1	1	1	1	1	32	1
Control	CONTROL	1	1	1	1	1	1	1	1	1	1	1	1	1	1	1	1	32	1
Control	CONTROL	1	1	1	1	1	1	1	1	1	1	1	1	1	1	1	1	32	1
Control	CONTROL	1	1	1	1	1	1	1	1	1	1	1	1	1	1	1	1	32	1
Control	CONTROL	1	1	1	1	1	1	1	1	1	1	1	1	1	1	1	1	32	1
Control	CONTROL	1	1	1	1	1	1	1	1	1	1	1	1	1	1	1	1	32	1
Control	CONTROL	1	1	1	1	1	1	1	1	1	1	1	1	1	1	1	1	32	1
Control	CONTROL	1	1	1	1	1	1	1	1	1	1	1	1	1	1	1	1	32	1
Control	CONTROL	1	1	1	1	1	1	1	1	1	1	1	1	1	1	1	1	32	1
Control	CONTROL	1	1	1	1	1	1	1	1	1	1	1	1	1	1	1	1	32	1
Control	CONTROL	1	1	1	1	1	1	1	1	1	1	1	1	1	1	1	1	32	1
Control	CONTROL	1	1	1	1	1	1	1	1	1	1	1	1	1	1	1	1	32	1
Control	CONTROL	1	1	1	1	1	1	1	1	1	1	1	1	1	1	1	1	32	1
Control	CONTROL	1	1	1	0	0	0	0	0	0	0	0	0	0	0	0	0	5	0
Control	CONTROL	1	1	1	1	1	1	1	1	1	1	1	1	1	1	1	1	32	1
Control	CONTROL	1	1	1	1	1	1	1	1	1	1	1	1	1	1	1	1	32	1
Control	CONTROL	1	1	1	1	1	1	1	1	1	1	1	1	1	1	1	1	32	1
Control	CONTROL	1	1	1	1	1	1	1	1	1	1	1	1	1	1	1	1	32	1
Control	CONTROL	1	1	1	1	1	1	1	1	1	1	1	1	1	1	1	1	32	1
Control	CONTROL	1	1	1	1	1	1	1	1	1	1	1	1	1	1	1	1	32	1
Control	CONTROL	1	1	1	1	1	1	1	1	1	1	1	1	1	1	1	1	32	1
Control	CONTROL	1	1	1	1	1	1	1	1	1	1	1	1	1	1	1	1	32	1
Control	CONTROL	1	1	1	1	1	1	1	1	1	1	1	1	1	1	1	1	32	1
Control	CONTROL	1	1	1	1	1	1	1	1	1	1	1	1	1	1	1	1	32	1
Control	CONTROL	1	1	1	1	1	1	1	1	1	1	1	1	1	1	1	1	32	1
Control	CONTROL	1	1	1	1	1	1	1	1	1	1	1	1	1	1	1	1	32	1
Control	CONTROL	1	1	1	1	1	1	1	1	1	1	1	1	1	1	1	1	32	1
Control	CONTROL	1	1	1	1	1	1	1	1	1	1	1	1	1	1	1	1	32	1
Control	CONTROL	1	1	1	1	1	1	1	1	1	1	1	1	1	1	1	1	32	1
Control	CONTROL	1	1	1	1	1	1	1	1	1	1	1	1	1	1	1	1	32	1
Control	CONTROL	1	1	1	1	1	1	1	1	1	1	1	1	1	1	1	1	32	1
Control	CONTROL	1	1	1	1	1	1	1	1	1	1	1	1	1	1	1	1	32	1
Control	CONTROL	1	1	1	1	1	1	1	1	1	1	1	1	1	1	1	1	32	1
Control	CONTROL	1	1	1	1	1	1	1	1	1	1	1	1	1	1	1	1	32	1
Control	CONTROL	1	1	1	1	1	1	1	1	1	1	1	1	1	1	1	1	32	1
Control	CONTROL	1	1	1	1	1	1	1	1	1	1	1	1	1	1	1	1	32	1
Control	CONTROL	1	1	1	1	1	1	1	1	1	1	1	1	1	1	1	1	32	1
Control	CONTROL	1	1	1	1	1	1	1	1	1	1	1	1	1	1	1	1	32	1
Control	CONTROL	1	1	1	1	1	1	1	1	1	1	1	1	1	1	1	1	32	1
Control	CONTROL	1	1	1	1	1	1	1	1	1	1	1	1	1	1	1	1	32	1
Control	CONTROL	1	1	1	1	1	1	1	1	1	1	1	1	1	1	1	1	32	1
Control	CONTROL	1	1	1	1	1	1	1	1	1	1	1	1	1	1	1	1	32	1
Control	CONTROL	1	1	1	1	1	1	1	1	1	1	1	1	1	1	1	1	32	1
Control	CONTROL	1	1	1	1	1	1	1	1	1	1	1	1	1	1	1	1	32	1
Control	CONTROL	1	1	1	1	1	1	1	1	1	1	1	1	1	1	1	1	32	1
Control	CONTROL	1	1	1	1	1	1	1	1	1	1	1	1	1	1	1	1	32	1
Control	CONTROL	1	1	1	1	1	1	1	1	1	1	1	1	1	1	1	1	32	1
Control	CONTROL	1	1	1	1	1	1	1	1	1	1	1	1	1	1	1	1	32	1
Control	CONTROL	1	1	1	1	1	1	1	1	1	1	1	1	1	1	1	1	32	1
Control	CONTROL	1	1	1	1	1	1	1	1	1	1	1	1	1	1	1	1	32	1
Control	CONTROL	1	1	1	1	1	1	1	1	1	1	1	1	1	1	1	1	32	1
Control	CONTROL	1	1	1	1	1	1	1	0	0	0	0	0	0	0	0	0	15	0
Control	CONTROL	1	1	1	1	1	1	1	1	1	1	1	1	1	1	1	1	32	1
Control	CONTROL	1	1	1	1	1	1	1	1	1	1	1	1	1	1	1	1	32	1
Control	CONTROL	1	1	1	1	1	1	1	1	1	1	1	1	1	1	1	1	32	1
Control	CONTROL	1	1	1	1	1	1	1	1	1	1	1	1	1	1	1	1	32	1
Control	CONTROL	1	1	1	1	1	1	1	1	1	1	1	1	1	1	1	1	32	1
Control	CONTROL	1	1	1	1	1	1	1	1	1	1	1	1	1	1	1	1	32	1
Control	CONTROL	1	1	1	1	1	1	1	1	1	1	1	1	1	1	1	1	32	1
Control	CONTROL	1	1	1	1	1	1	1	1	1	1	1	1	1	1	1	1	32	1
Control	CONTROL	1	1	1	1	1	1	1	1	1	1	1	1	1	1	1	1	32	1
Control	CONTROL	1	1	1	1	1	1	1	1	1	1	1	1	1	1	1	1	32	1
Control	CONTROL	1	1	1	1	1	1	1	1	1	1	1	1	1	1	1	1	32	1
Control	INFECTION	1	1	1	1	1	1	1	1	1	1	1	1	1	1	1	1	32	1
Control	INFECTION	1	1	1	1	1	1	1	1	1	1	1	1	1	1	1	1	32	1
Control	INFECTION	1	1	1	1	1	1	1	1	1	1	1	1	1	1	1	1	32	1
Control	INFECTION	1	1	1	1	1	1	1	1	1	1	1	1	1	1	1	1	32	1
Control	INFECTION	1	1	1	1	1	1	1	1	1	1	1	1	1	1	1	1	32	1
Control	INFECTION	1	1	1	1	1	1	1	1	1	1	1	1	1	1	1	1	32	1
Control	INFECTION	1	1	1	1	1	1	1	1	1	1	1	1	1	1	1	1	32	1
Control	INFECTION	1	1	1	1	1	1	1	1	1	1	1	1	1	1	1	1	32	1
Control	INFECTION	1	1	1	1	1	1	1	1	1	1	1	1	1	1	1	1	32	1
Control	INFECTION	1	1	1	1	1	1	1	1	1	1	1	1	1	1	1	1	32	1
Control	INFECTION	1	1	1	1	1	1	1	1	1	1	1	1	1	1	1	1	32	1
Control	INFECTION	1	1	1	1	1	1	1	1	1	1	0	0	0	0	0	0	21	0
Control	INFECTION	1	1	1	1	1	1	1	1	1	1	1	1	1	1	1	1	32	1
Control	INFECTION	1	1	1	1	1	1	1	1	1	0	0	0	0	0	0	0	19	0
Control	INFECTION	1	1	1	1	1	1	1	1	1	1	1	1	1	1	1	1	32	1
Control	INFECTION	1	1	1	1	1	1	1	1	1	1	1	1	1	1	1	1	32	1
Control	INFECTION	1	1	1	1	1	1	1	1	1	1	1	1	1	1	1	1	32	1
Control	INFECTION	1	1	1	1	1	1	1	1	1	1	1	1	1	1	1	1	32	1
Control	INFECTION	1	1	1	1	1	1	1	1	1	1	1	1	1	1	1	1	32	1
Control	INFECTION	1	1	1	1	1	1	1	1	1	1	1	1	1	1	1	1	32	1
Control	INFECTION	1	1	1	1	1	1	1	1	1	1	1	1	1	1	1	1	32	1
Control	INFECTION	1	1	1	1	1	1	1	1	1	1	1	1	1	1	1	1	32	1
Control	INFECTION	1	1	1	1	1	1	1	1	1	1	1	1	1	1	1	1	32	1
Control	INFECTION	1	1	1	1	1	1	1	1	1	1	1	1	1	1	1	1	32	1
Control	INFECTION	1	1	1	1	1	1	1	1	1	1	1	1	1	1	1	1	32	1
Control	INFECTION	1	1	1	1	1	1	1	1	1	1	1	1	1	1	1	1	32	1
Control	INFECTION	1	1	1	1	1	1	1	1	1	1	1	1	1	1	1	1	32	1
Control	INFECTION	1	1	1	1	1	1	1	1	1	1	1	1	1	1	1	1	32	1
Control	INFECTION	1	1	1	1	1	1	1	1	1	1	1	1	1	1	1	1	32	1
Control	INFECTION	1	1	1	1	1	1	1	1	1	1	1	1	1	1	1	1	32	1
Control	INFECTION	1	1	1	1	1	1	1	1	1	1	1	1	1	1	1	1	32	1
Control	INFECTION	1	1	1	1	1	1	1	1	1	1	1	1	1	1	1	1	32	1
Control	INFECTION	1	1	1	1	1	1	1	1	1	1	1	1	1	1	1	1	32	1
Control	INFECTION	1	1	1	1	1	1	1	1	1	1	1	1	1	1	1	1	32	1
Control	INFECTION	1	1	1	1	1	1	1	1	1	1	1	1	1	1	1	1	32	1
Control	INFECTION	1	1	1	1	1	1	1	1	1	1	1	1	1	1	1	1	32	1
Control	INFECTION	1	1	1	1	1	1	1	1	1	1	1	1	1	1	1	1	32	1
Control	INFECTION	1	1	1	1	1	1	1	1	1	1	0	0	0	0	0	0	21	0
Control	INFECTION	1	1	1	1	1	1	1	1	0	0	0	0	0	0	0	0	17	0
Control	INFECTION	1	1	1	1	1	1	1	1	1	1	1	1	1	1	1	1	32	1
Control	INFECTION	1	1	1	1	1	1	1	1	1	1	1	1	1	1	0	0	29	0
Control	INFECTION	1	1	1	1	1	1	1	1	1	1	1	1	1	1	1	1	32	1
Control	INFECTION	1	1	1	1	1	1	1	1	1	1	1	1	1	1	1	1	32	1
Control	INFECTION	1	1	1	1	1	1	1	1	1	1	1	1	1	1	1	1	32	1
Control	INFECTION	1	1	1	1	1	1	1	1	1	1	1	1	1	1	1	1	32	1
Control	INFECTION	1	1	1	1	1	1	1	1	1	1	1	1	1	1	1	1	32	1
Control	INFECTION	1	1	1	1	1	1	1	1	1	1	1	1	1	1	1	1	32	1
Control	INFECTION	1	1	1	1	1	1	1	1	1	1	1	1	1	1	1	1	32	1
Control	INFECTION	1	1	1	1	1	1	1	1	1	1	1	1	1	1	1	1	32	1
Control	INFECTION	1	1	1	1	1	1	1	1	1	1	1	1	1	1	1	1	32	1
Control	INFECTION	1	1	1	1	1	1	1	1	1	1	1	1	0	0	0	0	25	0
Control	INFECTION	1	1	1	1	1	1	1	1	1	1	1	1	1	1	1	1	32	1
Control	INFECTION	1	1	1	1	1	1	1	1	1	1	1	1	1	1	1	1	32	1
Control	INFECTION	1	1	1	1	1	1	1	1	1	1	1	1	1	1	1	1	32	1
Control	INFECTION	1	1	1	1	1	1	1	1	1	1	1	1	1	1	1	1	32	1
Control	INFECTION	1	1	1	1	1	1	1	1	1	1	1	1	1	1	1	1	32	1
Control	INFECTION	1	1	1	1	1	1	1	1	1	1	1	1	1	1	1	1	32	1
Control	INFECTION	1	1	1	1	1	1	1	1	1	1	1	1	1	1	1	1	32	1
Control	INFECTION	1	1	1	1	1	1	1	1	1	1	1	1	1	1	1	1	32	1
Control	INFECTION	1	1	1	1	1	1	1	1	1	1	1	1	1	1	1	1	32	1
Control	INFECTION	1	1	1	1	1	1	1	1	1	1	1	1	1	1	1	1	32	1
Control	INFECTION	1	1	1	1	1	1	1	1	1	1	1	1	1	1	1	1	32	1
Control	INFECTION	1	1	1	1	1	1	1	1	1	1	1	1	1	1	1	1	32	1
Control	INFECTION	1	1	1	1	1	1	1	1	1	1	1	1	1	1	1	1	32	1
Control	INFECTION	1	1	1	1	1	1	1	1	1	1	1	1	1	1	1	1	32	1
Control	INFECTION	1	1	1	1	1	1	1	1	1	1	1	1	1	1	1	1	32	1
Control	INFECTION	1	1	1	1	1	1	1	1	1	1	1	1	1	1	1	1	32	1
Control	INFECTION	1	1	1	1	1	0	0	0	0	0	0	0	0	0	0	0	11	0
Control	INFECTION	1	1	1	1	1	1	1	1	1	1	1	1	1	1	1	1	32	1
Control	INFECTION	1	1	1	1	1	1	1	1	1	1	0	0	0	0	0	0	21	0
Control	INFECTION	1	1	1	1	1	1	1	1	1	1	1	1	1	1	1	1	32	1
Control	INFECTION	1	1	1	1	1	1	1	1	1	1	0	0	0	0	0	0	21	0
Control	INFECTION	1	1	1	1	1	1	1	1	1	1	1	1	1	1	1	1	32	1
Control	INFECTION	1	1	1	1	1	1	1	1	1	1	1	1	1	1	1	1	32	1
Control	INFECTION	1	1	1	1	1	1	1	1	1	1	1	1	1	1	1	1	32	1
Control	INFECTION	1	1	1	1	1	1	1	1	1	1	1	1	1	1	1	1	32	1
Control	INFECTION	1	1	1	1	1	1	1	1	1	1	1	1	1	1	1	1	32	1
Control	INFECTION	1	1	1	1	1	1	1	1	1	1	1	1	1	1	1	1	32	1
Control	INFECTION	1	1	1	1	1	1	1	1	1	1	1	1	1	1	1	1	32	1
Control	INFECTION	1	1	1	1	1	1	1	1	1	1	1	1	1	1	1	1	32	1
Control	INFECTION	1	1	1	1	1	1	1	1	1	1	1	1	1	1	1	1	32	1
Control	INFECTION	1	1	1	1	1	1	1	1	1	1	1	1	1	1	1	1	32	1
Control	INFECTION	1	1	1	1	1	1	1	1	1	1	1	1	1	1	1	1	32	1
Control	INFECTION	1	1	1	1	1	1	1	1	1	1	1	1	1	1	1	1	32	1
Control	INFECTION	1	1	1	1	1	1	1	1	1	1	1	1	1	1	1	1	32	1
Control	INFECTION	1	1	1	1	1	1	1	1	1	1	1	1	1	1	1	1	32	1
Control	INFECTION	1	1	1	1	1	1	1	1	1	1	1	1	1	1	1	1	32	1
Control	INFECTION	1	1	1	1	1	1	1	1	1	1	1	1	1	1	1	1	32	1
Control	INFECTION	1	1	1	1	1	1	1	1	1	1	1	1	1	1	1	1	32	1
Control	INFECTION	1	1	1	1	1	1	1	1	1	1	1	1	1	1	1	1	32	1
Control	INFECTION	1	1	1	1	1	1	1	1	1	1	1	1	1	1	1	1	32	1
Control	INFECTION	1	1	1	1	1	1	1	1	1	1	1	1	1	1	1	1	32	1
Control	INFECTION	1	1	1	1	1	1	1	1	1	1	1	1	1	1	1	1	32	1
Control	INFECTION	1	1	1	1	1	1	1	1	1	1	1	1	1	1	1	1	32	1
Control	INFECTION	1	1	1	1	1	1	1	1	1	1	1	1	1	1	1	1	32	1
Control	INFECTION	1	1	1	1	1	1	1	1	1	1	1	1	1	1	1	1	32	1
Control	INFECTION	1	1	1	1	1	1	1	1	1	1	1	1	1	1	1	1	32	1
Control	INFECTION	1	1	1	1	1	1	1	1	1	1	1	1	1	1	1	1	32	1
Control	INFECTION	1	1	1	1	1	1	1	1	1	1	1	1	1	1	1	1	32	1
Control	INFECTION	1	1	1	1	1	1	1	1	1	1	1	1	1	1	1	1	32	1
Control	INFECTION	1	1	1	1	1	1	1	1	1	1	1	1	1	1	1	1	32	1
Control	INFECTION	1	1	1	1	1	1	1	1	1	1	1	1	1	1	1	1	32	1
Control	INFECTION	1	1	1	1	1	1	1	1	1	1	1	1	1	1	1	1	32	1
Control	INFECTION	1	1	1	1	1	1	1	1	1	1	1	1	1	1	1	1	32	1
Control	INFECTION	1	1	1	1	1	1	1	1	1	1	1	1	1	1	1	1	32	1
Control	INFECTION	1	1	1	1	1	1	1	1	1	1	1	1	1	1	1	1	32	1
Control	INFECTION	1	1	1	1	1	1	1	1	1	1	1	1	1	1	1	1	32	1
Control	INFECTION	1	1	1	1	1	1	1	1	1	1	1	1	1	1	1	1	32	1
Control	INFECTION	1	1	1	1	1	1	1	1	1	1	1	1	1	1	1	1	32	1
Control	INFECTION	1	1	1	1	1	1	1	1	1	1	1	1	1	1	1	1	32	1
Control	INFECTION	1	1	1	1	1	1	1	1	1	1	1	1	1	1	1	1	32	1
Control	INFECTION	1	1	1	1	1	1	1	1	1	1	1	1	1	1	1	1	32	1
Control	INFECTION	1	1	1	1	1	1	1	1	1	1	1	1	1	1	1	1	32	1
Control	INFECTION	1	1	1	1	1	1	1	1	1	1	1	1	1	1	1	1	32	1
Control	INFECTION	1	1	1	1	1	1	1	1	1	1	1	1	1	1	1	1	32	1
Control	INFECTION	1	1	1	1	1	1	1	1	1	1	1	1	1	1	1	1	32	1
Control	INFECTION	1	1	1	1	1	1	1	1	1	1	1	1	1	1	1	1	32	1
Control	INFECTION	1	1	1	1	1	1	1	1	1	1	1	1	1	1	1	1	32	1
Control	INFECTION	1	1	1	1	1	1	1	1	1	1	1	1	1	1	1	1	32	1
Control	INFECTION	1	1	1	1	1	1	1	1	1	1	1	1	1	1	1	1	32	1
