# Supplementary material for: Cross-Resistance: A Consequence of Bi-partite Host-Parasite Coevolution
Source: Insects. 2018 Feb 26;9(1):28. doi: 10.3390/insects9010028 (PMC5872293; doi:10.3390/insects9010028)
Supplement: Supplementary file 1 [file insects-09-00028-s001.zip › Supplementary material/Supplementary Materials File 3-qPCR_12_hours.xlsx]

## Sheet: thuringiensis
plate 1								plate 2							plate 3
Well	Sample Name	Target Name	Cт	Cт Mean	Cт SD			Sample Name	Target Name	Cт	Cт Mean	Cт SD			Sample Name	Target Name	Cт	Cт Mean	Cт SD
A1	infected	rps18-bi2	NA	NA	NA			infected	rps18-bi2	19.5048	19.6764	0.149296			infected	rps3-bi2	NA	NA	NA
A2	infected	rps18-bi2	18.021	17.8394	0.256763			infected	rps18-bi2	19.7765	19.6764	0.149296			infected	rps3-bi2	19.5655	19.5256	0.0563851
A3	infected	rps18-bi2	17.6579	17.8394	0.256763			infected	rps18-bi2	19.748	19.6764	0.149296			infected	rps3-bi2	19.4857	19.5256	0.0563851
A4	infected	thauma-bi2	19.342	19.6466	0.298131			infected	lac2-bi2	21.8783	21.8892	0.0404991			infected	atta2-bi2	23.9444	23.8631	0.0939649
A5	infected	thauma-bi2	19.6602	19.6466	0.298131			infected	lac2-bi2	21.8553	21.8892	0.0404991			infected	atta2-bi2	23.7602	23.8631	0.0939649
A6	infected	thauma-bi2	19.9377	19.6466	0.298131			infected	lac2-bi2	21.9341	21.8892	0.0404991			infected	atta2-bi2	23.8845	23.8631	0.0939649
A7	infected	obpc12-bi2	NA	NA	NA			infected	apoIII-bi2	17.0993	17.1023	0.0178142			infected	def3-bi2	23.937	23.8464	0.10889
A8	infected	obpc12-bi2	21.6171	21.6665	0.0698397			infected	apoIII-bi2	17.0862	17.1023	0.0178142			infected	def3-bi2	23.8767	23.8464	0.10889
A9	infected	obpc12-bi2	21.7159	21.6665	0.0698397			infected	apoIII-bi2	17.1215	17.1023	0.0178142			infected	def3-bi2	23.7256	23.8464	0.10889
A10	infected	rps3-bi2	23.7609	24.0891	0.487606			infected	rps3-bi2	22.181	22.3434	0.229667			infected	rps18-bi2	18.8632	18.954	0.0791664
A11	infected	rps3-bi2	23.857	24.0891	0.487606			infected	rps3-bi2	22.5058	22.3434	0.229667			infected	rps18-bi2	19.0083	18.954	0.0791664
A12	infected	rps3-bi2	24.6494	24.0891	0.487606			infected	rps3-bi2	NA	NA	NA			infected	rps18-bi2	18.9905	18.954	0.0791664
B1	infected	rps18-bi4	19.947	20.3191	0.442498			infected	rps18-bi4	20.0946	20.0111	0.155588			infected	rps3-bi4	20.491	20.6541	0.238491
B2	infected	rps18-bi4	20.2019	20.3191	0.442498			infected	rps18-bi4	19.8316	20.0111	0.155588			infected	rps3-bi4	20.9278	20.6541	0.238491
B3	infected	rps18-bi4	20.8084	20.3191	0.442498			infected	rps18-bi4	20.1072	20.0111	0.155588			infected	rps3-bi4	20.5435	20.6541	0.238491
B4	infected	thauma-bi4	21.5277	21.8458	0.285987			infected	lac2-bi4	22.9002	22.8439	0.055954			infected	atta2-bi4	21.8374	21.6339	0.194513
B5	infected	thauma-bi4	22.0816	21.8458	0.285987			infected	lac2-bi4	22.7883	22.8439	0.055954			infected	atta2-bi4	21.6144	21.6339	0.194513
B6	infected	thauma-bi4	21.9281	21.8458	0.285987			infected	lac2-bi4	22.8434	22.8439	0.055954			infected	atta2-bi4	21.4498	21.6339	0.194513
B7	infected	obpc12-bi4	20.6043	20.684	0.120044			infected	apoIII-bi4	18.9544	18.9005	0.073291			infected	def3-bi4	NA	NA	NA
B8	infected	obpc12-bi4	20.8221	20.684	0.120044			infected	apoIII-bi4	18.817	18.9005	0.073291			infected	def3-bi4	24.4673	24.1822	0.403262
B9	infected	obpc12-bi4	20.6257	20.684	0.120044			infected	apoIII-bi4	18.93	18.9005	0.073291			infected	def3-bi4	23.897	24.1822	0.403262
B10	infected	rps3-bi4	22.921	22.886	0.0494976			infected	rps3-bi4	23.6851	23.7189	0.0478465			infected	rps18-bi4	18.9952	18.9864	0.102807
B11	infected	rps3-bi4	22.9075	22.886	0.0494976			infected	rps3-bi4	23.7528	23.7189	0.0478465			infected	rps18-bi4	19.0845	18.9864	0.102807
B12	infected	rps3-bi4	22.8293	22.886	0.0494976			infected	rps3-bi4	NA	NA	NA			infected	rps18-bi4	18.8795	18.9864	0.102807
C1	control	rps18-bi2	17.4499	17.3499	0.0965643			control	rps18-bi2	18.8983	18.7163	0.339826			control	rps3-bi2	18.2646	18.5861	0.32898
C2	control	rps18-bi2	17.2571	17.3499	0.0965643			control	rps18-bi2	18.3242	18.7163	0.339826			control	rps3-bi2	18.9221	18.5861	0.32898
C3	control	rps18-bi2	17.3426	17.3499	0.0965643			control	rps18-bi2	18.9263	18.7163	0.339826			control	rps3-bi2	18.5716	18.5861	0.32898
C4	control	thauma-bi2	19.9753	19.9762	0.00737814			control	lac2-bi2	21.5899	21.6566	0.058278			control	atta2-bi2	24.8394	24.7756	0.17187
C5	control	thauma-bi2	19.984	19.9762	0.00737814			control	lac2-bi2	21.6822	21.6566	0.058278			control	atta2-bi2	24.9065	24.7756	0.17187
C6	control	thauma-bi2	19.9693	19.9762	0.00737814			control	lac2-bi2	21.6977	21.6566	0.058278			control	atta2-bi2	24.581	24.7756	0.17187
C7	control	obpc12-bi2	18.8138	18.8669	0.0696157			control	apoIII-bi2	16.1861	16.1245	0.0652257			control	def3-bi2	23.2403	23.2599	0.233743
C8	control	obpc12-bi2	18.8411	18.8669	0.0696157			control	apoIII-bi2	16.0562	16.1245	0.0652257			control	def3-bi2	23.0366	23.2599	0.233743
C9	control	obpc12-bi2	18.9457	18.8669	0.0696157			control	apoIII-bi2	16.1312	16.1245	0.0652257			control	def3-bi2	23.5029	23.2599	0.233743
C10	control	rps3-bi2	21.5529	21.6329	0.252526			control	rps3-bi2	20.5092	20.5092	NA			control	rps18-bi2	17.5739	17.4261	0.209019
C11	control	rps3-bi2	21.43	21.6329	0.252526			control	rps3-bi2	NA	NA	NA			control	rps18-bi2	17.2783	17.4261	0.209019
C12	control	rps3-bi2	21.9157	21.6329	0.252526			control	rps3-bi2	NA	NA	NA			control	rps18-bi2	NA	NA	NA
D1	control	rps18-bi4	20.3875	20.3911	0.0151409			control	rps18-bi4	20.0325	20.0088	0.0469042			control	rps3-bi4	20.8984	21.0634	0.142952
D2	control	rps18-bi4	20.4078	20.3911	0.0151409			control	rps18-bi4	20.0391	20.0088	0.0469042			control	rps3-bi4	21.1427	21.0634	0.142952
D3	control	rps18-bi4	20.3781	20.3911	0.0151409			control	rps18-bi4	19.9548	20.0088	0.0469042			control	rps3-bi4	21.1491	21.0634	0.142952
D4	control	thauma-bi4	20.4111	20.2598	0.135221			control	lac2-bi4	21.9147	21.8092	0.139181			control	atta2-bi4	22.9599	22.7348	0.196348
D5	control	thauma-bi4	20.1508	20.2598	0.135221			control	lac2-bi4	21.6515	21.8092	0.139181			control	atta2-bi4	22.6457	22.7348	0.196348
D6	control	thauma-bi4	20.2174	20.2598	0.135221			control	lac2-bi4	21.8615	21.8092	0.139181			control	atta2-bi4	22.5987	22.7348	0.196348
D7	control	obpc12-bi4	18.8879	19.0388	0.224014			control	apoIII-bi4	18.4023	18.4204	0.0859445			control	def3-bi4	24.028	24.404	0.439262
D8	control	obpc12-bi4	19.2962	19.0388	0.224014			control	apoIII-bi4	18.3449	18.4204	0.0859445			control	def3-bi4	24.2971	24.404	0.439262
D9	control	obpc12-bi4	18.9323	19.0388	0.224014			control	apoIII-bi4	18.5139	18.4204	0.0859445			control	def3-bi4	24.8868	24.404	0.439262
D10	control	rps3-bi4	22.7394	22.6893	0.0497259			control	rps3-bi4	NA	NA	NA			control	rps18-bi4	18.2823	18.4279	0.205198
D11	control	rps3-bi4	22.6885	22.6893	0.0497259			control	rps3-bi4	21.7395	21.8089	0.098192			control	rps18-bi4	18.6626	18.4279	0.205198
D12	control	rps3-bi4	22.6399	22.6893	0.0497259			control	rps3-bi4	21.8783	21.8089	0.098192			control	rps18-bi4	18.3389	18.4279	0.205198
E1	infected	p450-bi2	NA	NA	NA			infected	hsp90-bi2	21.7726	21.5877	0.199176			infected	gt39-bi2	25.7006	25.7284	0.133595
E2	infected	p450-bi2	24.5135	24.5698	0.0795692			infected	hsp90-bi2	21.6136	21.5877	0.199176			infected	gt39-bi2	25.8737	25.7284	0.133595
E3	infected	p450-bi2	24.6261	24.5698	0.0795692			infected	hsp90-bi2	21.3768	21.5877	0.199176			infected	gt39-bi2	25.6109	25.7284	0.133595
E4	infected	lyso-bi2	22.888	23.2092	0.363669			infected	tcda6-bi2	21.1051	21.2097	0.108164					empty	empty	empty
E5	infected	lyso-bi2	23.1356	23.2092	0.363669			infected	tcda6-bi2	21.2029	21.2097	0.108164					empty	empty	empty
E6	infected	lyso-bi2	23.604	23.2092	0.363669			infected	tcda6-bi2	21.3211	21.2097	0.108164					empty	empty	empty
E7	water control	rps18-bi2	37.0401	NA	NA			water control	rps18-bi2	Undetermined	NA	NA					empty	empty	empty
E8	water control	rps18-bi2	33.8139	NA	NA			water control	rps18-bi2	Undetermined	NA	NA					empty	empty	empty
E9	water control	rps18-bi2	33.2041	NA	NA			water control	rps18-bi2	Undetermined	NA	NA					empty	empty	empty
E10	water control	p450-bi2	Undetermined	NA	NA			water control	hsp90-bi2	36.9747	NA	NA					empty	empty	empty
E11	water control	p450-bi2	Undetermined	NA	NA			water control	hsp90-bi2	36.2845	NA	NA					empty	empty	empty
E12	water control	p450-bi2	Undetermined	NA	NA			water control	hsp90-bi2	36.8103	NA	NA					empty	empty	empty
F1	infected	p450-bi4	25.7796	25.7327	0.226238			infected	hsp90-bi4	20.9301	20.837	0.0932466			infected	gt39-bi4	25.8403	25.5169	0.280212
F2	infected	p450-bi4	25.9318	25.7327	0.226238			infected	hsp90-bi4	20.8372	20.837	0.0932466			infected	gt39-bi4	25.3658	25.5169	0.280212
F3	infected	p450-bi4	25.4867	25.7327	0.226238			infected	hsp90-bi4	20.7436	20.837	0.0932466			infected	gt39-bi4	25.3447	25.5169	0.280212
F4	infected	lyso-bi4	25.02	25.0092	0.0921193			infected	tcda6-bi4	25.8471	25.9121	0.0611632					empty	empty	empty
F5	infected	lyso-bi4	24.9121	25.0092	0.0921193			infected	tcda6-bi4	25.9207	25.9121	0.0611632					empty	empty	empty
F6	infected	lyso-bi4	25.0954	25.0092	0.0921193			infected	tcda6-bi4	25.9685	25.9121	0.0611632					empty	empty	empty
F7	water control	thauma-bi2	34.1528	NA	NA			water control	lac2-bi2	Undetermined	NA	NA					empty	empty	empty
F8	water control	thauma-bi2	32.8401	NA	NA			water control	lac2-bi2	Undetermined	NA	NA					empty	empty	empty
F9	water control	thauma-bi2	37.1114	NA	NA			water control	lac2-bi2	Undetermined	NA	NA					empty	empty	empty
F10	water control	lyso-bi2	Undetermined	NA	NA			water control	tcda6-bi2	36.7786	NA	NA					empty	empty	empty
F11	water control	lyso-bi2	Undetermined	NA	NA			water control	tcda6-bi2	37.1494	NA	NA					empty	empty	empty
F12	water control	lyso-bi2	Undetermined	NA	NA			water control	tcda6-bi2	35.0571	NA	NA					empty	empty	empty
G1	control	p450-bi2	25.8937	25.8712	0.0668289			control	hsp90-bi2	20.9354	21.0047	0.084853			control	gt39-bi2	25.5012	25.2149	0.404776
G2	control	p450-bi2	25.9239	25.8712	0.0668289			control	hsp90-bi2	21.0993	21.0047	0.084853			control	gt39-bi2	24.9287	25.2149	0.404776
G3	control	p450-bi2	25.796	25.8712	0.0668289			control	hsp90-bi2	20.9794	21.0047	0.084853			control	gt39-bi2	NA	NA	NA
G4	control	lyso-bi2	23.3653	23.3815	0.090575			control	tcda6-bi2	19.7276	19.7676	0.0989407					empty	empty	empty
G5	control	lyso-bi2	23.4791	23.3815	0.090575			control	tcda6-bi2	19.6948	19.7676	0.0989407					empty	empty	empty
G6	control	lyso-bi2	23.3001	23.3815	0.090575			control	tcda6-bi2	19.8802	19.7676	0.0989407					empty	empty	empty
G7	water control	obpc12-bi2	Undetermined	NA	NA			water control	apoIII-bi2	35.3463	NA	NA					empty	empty	empty
G8	water control	obpc12-bi2	Undetermined	NA	NA			water control	apoIII-bi2	36.9922	NA	NA					empty	empty	empty
G9	water control	obpc12-bi2	Undetermined	NA	NA			water control	apoIII-bi2	35.2929	NA	NA					empty	empty	empty
H1	control	p450-bi4	27.7068	27.374	0.293462			control	hsp90-bi4	21.9561	21.7913	0.174326			control	gt39-bi4	26.915	26.6569	0.255109
H2	control	p450-bi4	27.2632	27.374	0.293462			control	hsp90-bi4	21.809	21.7913	0.174326			control	gt39-bi4	26.6508	26.6569	0.255109
H3	control	p450-bi4	27.1521	27.374	0.293462			control	hsp90-bi4	21.6088	21.7913	0.174326			control	gt39-bi4	26.4049	26.6569	0.255109
H4	control	lyso-bi4	24.8895	24.8745	0.0428312			control	tcda6-bi4	26.4147	26.4418	0.025602					empty	empty	empty
H5	control	lyso-bi4	24.8262	24.8745	0.0428312			control	tcda6-bi4	26.4655	26.4418	0.025602					empty	empty	empty
H6	control	lyso-bi4	24.9079	24.8745	0.0428312			control	tcda6-bi4	26.4451	26.4418	0.025602					empty	empty	empty
H7	water control	rps3-bi2	Undetermined	NA	NA			water control	rps3-bi2	35.0963	NA	NA					empty	empty	empty
H8	water control	rps3-bi2	Undetermined	NA	NA			water control	rps3-bi2	Undetermined	NA	NA					empty	empty	empty
H9	water control	rps3-bi2	Undetermined	NA	NA			water control	rps3-bi2	Undetermined	NA	NA					empty	empty	empty

## Sheet: entomophila
plate 1								plate 2							plate 3
Well	Sample Name	Target Name	Cт	Cт Mean	Cт SD			Sample Name	Target Name	Cт	Cт Mean	Cт SD			Sample Name	Target Name	Cт	Cт Mean	Cт SD
A1	infected	rps3-bi2	19.3321	19.7764	0.39716			infected	rps3-bi2	26.4478	26.2421	0.179191			infected	rps3-bi2	21.9298	21.7566	0.318148
A2	infected	rps3-bi2	19.9001	19.7764	0.39716			infected	rps3-bi2	26.1592	26.2421	0.179191			infected	rps3-bi2	21.3778	21.7566	0.318148
A3	infected	rps3-bi2	20.0969	19.7764	0.39716			infected	rps3-bi2	26.1194	26.2421	0.179191			infected	rps3-bi2	21.9621	21.7566	0.318148
A4	infected	atta2-bi2	18.4145	18.6289	0.283157			infected	apoIII-bi2	17.6779	18.1242	0.446046			infected	p450-bi2	NA	NA	NA
A5	infected	atta2-bi2	18.9499	18.6289	0.283157			infected	apoIII-bi2	18.57	18.1242	0.446046			infected	p450-bi2	25.9195	25.7133	0.291664
A6	infected	atta2-bi2	18.5224	18.6289	0.283157			infected	apoIII-bi2	18.1246	18.1242	0.446046			infected	p450-bi2	25.507	25.7133	0.291664
A7	infected	def3-bi2	24.5011	24.5499	0.315658			infected	obpc12-bi2	16.1809	16.2329	0.0482293			infected	lyso-bi2	23.6415	23.5326	0.318721
A8	infected	def3-bi2	24.2615	24.5499	0.315658			infected	obpc12-bi2	16.2417	16.2329	0.0482293			infected	lyso-bi2	23.7825	23.5326	0.318721
A9	infected	def3-bi2	24.8871	24.5499	0.315658			infected	obpc12-bi2	16.2762	16.2329	0.0482293			infected	lyso-bi2	23.1737	23.5326	0.318721
A10	infected	rps18-bi2	20.6648	20.7994	0.13664			infected	rps18-bi2	19.7524	19.9187	0.157467			infected	rps18-bi2	19.1802	19.302	0.133846
A11	infected	rps18-bi2	20.7952	20.7994	0.13664			infected	rps18-bi2	20.0655	19.9187	0.157467			infected	rps18-bi2	19.2806	19.302	0.133846
A12	infected	rps18-bi2	20.938	20.7994	0.13664			infected	rps18-bi2	19.9382	19.9187	0.157467			infected	rps18-bi2	19.4453	19.302	0.133846
B1	infected	rps3-bi4	20.7744	20.6985	0.0861577			infected	rps3-bi4	22.4909	22.3423	0.157096			infected	rps3-bi4	20.844	20.5221	0.346034
B2	infected	rps3-bi4	20.6049	20.6985	0.0861577			infected	rps3-bi4	22.358	22.3423	0.157096			infected	rps3-bi4	20.1331	20.5221	0.346034
B3	infected	rps3-bi4	20.7163	20.6985	0.0861577			infected	rps3-bi4	22.1779	22.3423	0.157096			infected	rps3-bi4	20.5892	20.5221	0.346034
B4	infected	atta2-bi4	14.9567	14.7188	0.213038			infected	apoIII-bi4	18.8805	18.736	0.145485			infected	p450-bi4	24.1405	24.2758	0.13977
B5	infected	atta2-bi4	14.5458	14.7188	0.213038			infected	apoIII-bi4	18.5896	18.736	0.145485			infected	p450-bi4	24.4197	24.2758	0.13977
B6	infected	atta2-bi4	14.6539	14.7188	0.213038			infected	apoIII-bi4	18.7378	18.736	0.145485			infected	p450-bi4	24.2671	24.2758	0.13977
B7	infected	def3-bi4	24.2776	24.1911	0.195713			infected	obpc12-bi4	21.4799	21.2811	0.175098			infected	lyso-bi4	24.8853	24.7033	0.255315
B8	infected	def3-bi4	23.9671	24.1911	0.195713			infected	obpc12-bi4	21.2133	21.2811	0.175098			infected	lyso-bi4	24.8131	24.7033	0.255315
B9	infected	def3-bi4	24.3287	24.1911	0.195713			infected	obpc12-bi4	21.15	21.2811	0.175098			infected	lyso-bi4	24.4114	24.7033	0.255315
B10	infected	rps18-bi4	19.9316	20.3647	0.381466			infected	rps18-bi4	20.7679	20.8514	0.106703			infected	rps18-bi4	20.7872	20.7062	0.295811
B11	infected	rps18-bi4	20.5116	20.3647	0.381466			infected	rps18-bi4	20.9716	20.8514	0.106703			infected	rps18-bi4	20.3783	20.7062	0.295811
B12	infected	rps18-bi4	20.6509	20.3647	0.381466			infected	rps18-bi4	20.8147	20.8514	0.106703			infected	rps18-bi4	20.953	20.7062	0.295811
C1	control	rps3-bi2	20.8326	20.6172	0.201392			control	rps3-bi2	25.9637	26.1495	0.170617			control	rps3-bi2	21.4022	21.3244	0.311615
C2	control	rps3-bi2	20.4336	20.6172	0.201392			control	rps3-bi2	26.2991	26.1495	0.170617			control	rps3-bi2	21.54	21.3244	0.311615
C3	control	rps3-bi2	20.5854	20.6172	0.201392			control	rps3-bi2	26.1856	26.1495	0.170617			control	rps3-bi2	21.0311	21.3244	0.311615
C4	control	atta2-bi2	24.9957	24.9939	0.0172893			control	apoIII-bi2	19.357	19.3577	0.00316688			control	p450-bi2	25.1189	24.995	0.113417
C5	control	atta2-bi2	24.9758	24.9939	0.0172893			control	apoIII-bi2	19.355	19.3577	0.00316688			control	p450-bi2	24.8963	24.995	0.113417
C6	control	atta2-bi2	25.0102	24.9939	0.0172893			control	apoIII-bi2	19.3612	19.3577	0.00316688			control	p450-bi2	24.9696	24.995	0.113417
C7	control	def3-bi2	24.9038	24.7628	0.143134			control	obpc12-bi2	17.7043	17.8375	0.137252			control	lyso-bi2	24.7531	24.9603	0.252945
C8	control	def3-bi2	24.7671	24.7628	0.143134			control	obpc12-bi2	17.8298	17.8375	0.137252			control	lyso-bi2	24.8855	24.9603	0.252945
C9	control	def3-bi2	24.6176	24.7628	0.143134			control	obpc12-bi2	17.9785	17.8375	0.137252			control	lyso-bi2	25.2422	24.9603	0.252945
C10	control	rps18-bi2	20.4226	20.532	0.113682			control	rps18-bi2	19.7118	19.817	0.0966255			control	rps18-bi2	19.9673	19.9556	0.0222034
C11	control	rps18-bi2	20.6495	20.532	0.113682			control	rps18-bi2	19.8375	19.817	0.0966255			control	rps18-bi2	19.93	19.9556	0.0222034
C12	control	rps18-bi2	20.5238	20.532	0.113682			control	rps18-bi2	19.9017	19.817	0.0966255			control	rps18-bi2	19.9695	19.9556	0.0222034
D1	control	rps3-bi4	19.8523	19.8374	0.0683329			control	rps3-bi4	21.8475	22.1226	0.440078			control	rps3-bi4	20.1269	20.0599	0.350378
D2	control	rps3-bi4	19.897	19.8374	0.0683329			control	rps3-bi4	22.6301	22.1226	0.440078			control	rps3-bi4	20.2697	20.0599	0.350378
D3	control	rps3-bi4	19.7628	19.8374	0.0683329			control	rps3-bi4	21.89	22.1226	0.440078			control	rps3-bi4	19.7831	20.0599	0.350378
D4	control	atta2-bi4	23.4849	23.7024	0.215763			control	apoIII-bi4	18.9258	18.9477	0.019			control	p450-bi4	23.6805	23.6852	0.0401107
D5	control	atta2-bi4	23.9164	23.7024	0.215763			control	apoIII-bi4	18.9581	18.9477	0.019			control	p450-bi4	23.7275	23.6852	0.0401107
D6	control	atta2-bi4	23.7058	23.7024	0.215763			control	apoIII-bi4	18.9592	18.9477	0.019			control	p450-bi4	23.6477	23.6852	0.0401107
D7	control	def3-bi4	23.651	23.8216	0.149555			control	obpc12-bi4	21.1459	21.0859	0.14257			control	lyso-bi4	23.4981	23.5006	0.0274407
D8	control	def3-bi4	23.9297	23.8216	0.149555			control	obpc12-bi4	20.9232	21.0859	0.14257			control	lyso-bi4	23.4745	23.5006	0.0274407
D9	control	def3-bi4	23.8842	23.8216	0.149555			control	obpc12-bi4	21.1887	21.0859	0.14257			control	lyso-bi4	23.5292	23.5006	0.0274407
D10	control	rps18-bi4	20.1894	20.1723	0.0319073			control	rps18-bi4	20.6625	20.8385	0.158415			control	rps18-bi4	20.6599	20.6125	0.0998258
D11	control	rps18-bi4	20.1919	20.1723	0.0319073			control	rps18-bi4	20.8834	20.8385	0.158415			control	rps18-bi4	20.6798	20.6125	0.0998258
D12	control	rps18-bi4	20.1355	20.1723	0.0319073			control	rps18-bi4	20.9697	20.8385	0.158415			control	rps18-bi4	20.4978	20.6125	0.0998258
E1	infected	thauma-bi2	20.9306	20.7536	0.250416			infected	lac2-bi2	22.7951	22.8883	0.0808519			infected	hsp90-bi2	20.9224	20.8845	0.245638
E2	infected	thauma-bi2	NA	NA	NA			infected	lac2-bi2	22.9394	22.8883	0.0808519			infected	hsp90-bi2	21.109	20.8845	0.245638
E3	infected	thauma-bi2	20.5765	20.7536	0.250416			infected	lac2-bi2	22.9304	22.8883	0.0808519			infected	hsp90-bi2	20.6221	20.8845	0.245638
E4	infected	gt39-bi2	24.9108	24.761	0.211769			infected	tcda6-bi2	25.3306	25.348	0.0922472			RNA control	rps3-bi2	37.5274	NA	NA
E5	infected	gt39-bi2	NA	NA	NA			infected	tcda6-bi2	25.4477	25.348	0.0922472			RNA control	rps3-bi2	Undetermined	NA	NA
E6	infected	gt39-bi2	24.6113	24.761	0.211769			infected	tcda6-bi2	25.2657	25.348	0.0922472			RNA control	rps3-bi2	37.6091	NA	NA
E7	RNA control	atta2-bi2	30.3752	NA	NA			RNA control	lac2-bi2	25.5363	NA	NA			RNA control	lyso-bi2	29.3646	NA	NA
E8	RNA control	atta2-bi2	30.9096	NA	NA			RNA control	lac2-bi2	25.6507	NA	NA			RNA control	lyso-bi2	30.1461	NA	NA
E9	RNA control	atta2-bi2	31.0777	NA	NA			RNA control	lac2-bi2	25.7554	NA	NA			RNA control	lyso-bi2	29.5234	NA	NA
E10	RNA control	thauma-bi2	31.7564	NA	NA			RNA control	apoIII-bi2	26.413	NA	NA			RNA control	hsp90-bi2	30.1097	NA	NA
E11	RNA control	thauma-bi2	31.2233	NA	NA			RNA control	apoIII-bi2	26.9122	NA	NA			RNA control	hsp90-bi2	30.7374	NA	NA
E12	RNA control	thauma-bi2	32.2155	NA	NA			RNA control	apoIII-bi2	33.2479	NA	NA			RNA control	hsp90-bi2	30.9298	NA	NA
F1	infected	thauma-bi4	20.8077	20.6486	0.15611			infected	lac2-bi4	23.6324	23.6408	0.0100746			infected	hsp90-bi4	18.606	18.859	0.276208
F2	infected	thauma-bi4	20.6424	20.6486	0.15611			infected	lac2-bi4	23.652	23.6408	0.0100746			infected	hsp90-bi4	19.1537	18.859	0.276208
F3	infected	thauma-bi4	20.4957	20.6486	0.15611			infected	lac2-bi4	23.6381	23.6408	0.0100746			infected	hsp90-bi4	18.8173	18.859	0.276208
F4	infected	gt39-bi4	24.7935	24.7373	0.0496502			infected	tcda6-bi4	23.0643	23.1338	0.0907832			RNA control	rps3-bi4	32.2538	NA	NA
F5	infected	gt39-bi4	24.7185	24.7373	0.0496502			infected	tcda6-bi4	23.2365	23.1338	0.0907832			RNA control	rps3-bi4	32.7981	NA	NA
F6	infected	gt39-bi4	24.6997	24.7373	0.0496502			infected	tcda6-bi4	23.1007	23.1338	0.0907832			RNA control	rps3-bi4	32.7944	NA	NA
F7	RNA control	atta2-bi4	27.6343	NA	NA			RNA control	lac2-bi4	23.322	NA	NA			RNA control	lyso-bi4	27.8704	NA	NA
F8	RNA control	atta2-bi4	30.0503	NA	NA			RNA control	lac2-bi4	23.912	NA	NA			RNA control	lyso-bi4	28.1385	NA	NA
F9	RNA control	atta2-bi4	29.9402	NA	NA			RNA control	lac2-bi4	23.9324	NA	NA			RNA control	lyso-bi4	27.872	NA	NA
F10	RNA control	thauma-bi4	29.4992	NA	NA			RNA control	apoIII-bi4	24.6287	NA	NA			RNA control	hsp90-bi4	26.8717	NA	NA
F11	RNA control	thauma-bi4	NA	NA	NA			RNA control	apoIII-bi4	NA	NA	NA			RNA control	hsp90-bi4	NA	NA	NA
F12	RNA control	thauma-bi4	29.8906	NA	NA			RNA control	apoIII-bi4	24.7441	NA	NA			RNA control	hsp90-bi4	26.0669	NA	NA
G1	control	thauma-bi2	25.7124	25.7979	0.0786788			control	lac2-bi2	23.6654	23.5378	0.11777			control	hsp90-bi2	20.4795	20.5443	0.145355
G2	control	thauma-bi2	25.814	25.7979	0.0786788			control	lac2-bi2	23.5147	23.5378	0.11777			control	hsp90-bi2	20.4427	20.5443	0.145355
G3	control	thauma-bi2	25.8672	25.7979	0.0786788			control	lac2-bi2	23.4332	23.5378	0.11777			control	hsp90-bi2	20.7108	20.5443	0.145355
G4	control	gt39-bi2	24.3685	24.6395	0.258824			control	tcda6-bi2	25.9757	26.0336	0.160615			RNA control	p450-bi2	31.4906	NA	NA
G5	control	gt39-bi2	24.8841	24.6395	0.258824			control	tcda6-bi2	25.91	26.0336	0.160615			RNA control	p450-bi2	30.732	NA	NA
G6	control	gt39-bi2	24.666	24.6395	0.258824			control	tcda6-bi2	26.2152	26.0336	0.160615			RNA control	p450-bi2	31.2241	NA	NA
G7	RNA control	def3-bi2	29.7043	NA	NA			RNA control	tcda6-bi2	36.979	NA	NA			RNA control	rps18-bi2	30.8333	NA	NA
G8	RNA control	def3-bi2	30.0486	NA	NA			RNA control	tcda6-bi2	26.7627	NA	NA			RNA control	rps18-bi2	31.6076	NA	NA
G9	RNA control	def3-bi2	30.5596	NA	NA			RNA control	tcda6-bi2	26.543	NA	NA			RNA control	rps18-bi2	31.7562	NA	NA
G10	RNA control	gt39-bi2	30.3897	NA	NA			RNA control	obpc12-bi2	38.6267	NA	NA					empty	empty	empty
G11	RNA control	gt39-bi2	31.1432	NA	NA			RNA control	obpc12-bi2	37.0961	NA	NA					empty	empty	empty
G12	RNA control	gt39-bi2	30.7669	NA	NA			RNA control	obpc12-bi2	NA	NA	NA					empty	empty	empty
H1	control	thauma-bi4	25.5563	25.3658	0.167362			control	lac2-bi4	23.0747	22.9679	0.0935898			control	hsp90-bi4	18.7231	18.6801	0.116531
H2	control	thauma-bi4	25.2424	25.3658	0.167362			control	lac2-bi4	22.9	22.9679	0.0935898			control	hsp90-bi4	18.5481	18.6801	0.116531
H3	control	thauma-bi4	25.2986	25.3658	0.167362			control	lac2-bi4	22.9292	22.9679	0.0935898			control	hsp90-bi4	18.7689	18.6801	0.116531
H4	control	gt39-bi4	24.2065	24.3943	0.232943			control	tcda6-bi4	24.1855	24.178	0.0715842			RNA control	p450-bi4	28.7125	NA	NA
H5	control	gt39-bi4	24.6549	24.3943	0.232943			control	tcda6-bi4	24.2455	24.178	0.0715842			RNA control	p450-bi4	28.2931	NA	NA
H6	control	gt39-bi4	24.3213	24.3943	0.232943			control	tcda6-bi4	24.1029	24.178	0.0715842			RNA control	p450-bi4	29.9411	NA	NA
H7	RNA control	def3-bi4	27.6511	NA	NA			RNA control	tcda6-bi4	NA	NA	NA			RNA control	rps18-bi4	31.8372	NA	NA
H8	RNA control	def3-bi4	27.7787	NA	NA			RNA control	tcda6-bi4	25.9353	NA	NA			RNA control	rps18-bi4	31.4362	NA	NA
H9	RNA control	def3-bi4	30.6541	NA	NA			RNA control	tcda6-bi4	25.7349	NA	NA			RNA control	rps18-bi4	31.4733	NA	NA
H10	RNA control	gt39-bi4	NA	NA	NA			RNA control	obpc12-bi4	27.9437	NA	NA					empty	empty	empty
H11	RNA control	gt39-bi4	30.0197	NA	NA			RNA control	obpc12-bi4	26.928	NA	NA					empty	empty	empty
H12	RNA control	gt39-bi4	29.9031	NA	NA			RNA control	obpc12-bi4	25.7085	NA	NA					empty	empty	empty

## Sheet: bassiana
plate 1							plate 2								plate 3
Well	Sample Name	Target Name	Cт	Cт Mean	Cт SD			Sample Name	Task	Cт	Cт Mean	Cт SD			Sample Name	Task	Cт	Cт Mean	Cт SD
A1	infected	rps18-bi2	16.7308	16.6934	0.131623			rps3-bi2	infected	17.9951	17.9723	0.0322771			infected	rps3-bi2	19.3059	18.8356	0.424906
A2	infected	rps18-bi2	16.5471	16.6934	0.131623			rps3-bi2	infected	NA	NA	NA			infected	rps3-bi2	18.7217	18.8356	0.424906
A3	infected	rps18-bi2	16.8023	16.6934	0.131623			rps3-bi2	infected	17.9494	17.9723	0.0322771			infected	rps3-bi2	18.4793	18.8356	0.424906
A4	infected	thauma-bi2	23.1433	22.6495	0.454295			hsp90-bi2	infected	19.3832	19.9069	0.503024			infected	atta2-bi2	NA	NA	NA
A5	infected	thauma-bi2	22.5558	22.6495	0.454295			hsp90-bi2	infected	20.3863	19.9069	0.503024			infected	atta2-bi2	23.9006	23.9272	0.037541
A6	infected	thauma-bi2	22.2494	22.6495	0.454295			hsp90-bi2	infected	19.9513	19.9069	0.503024			infected	atta2-bi2	23.9537	23.9272	0.037541
A7	infected	p450-bi2	18.9536	19.1877	0.33113			tcda6-bi2	infected	19.5737	19.2939	0.429238			infected	def3-bi2	21.6736	21.8923	0.241169
A8	infected	p450-bi2	NA	NA	NA			tcda6-bi2	infected	18.7997	19.2939	0.429238			infected	def3-bi2	22.151	21.8923	0.241169
A9	infected	p450-bi2	19.4219	19.1877	0.33113			tcda6-bi2	infected	19.5083	19.2939	0.429238			infected	def3-bi2	21.8522	21.8923	0.241169
A10	infected	lyso-bi2	21.9852	22.2617	0.55737			rps18-bi2	infected	19.0056	18.8022	0.829427			infected	rps18-bi2	19.2465	19.256	0.013406
A11	infected	lyso-bi2	22.9033	22.2617	0.55737			rps18-bi2	infected	17.89	18.8022	0.829427			infected	rps18-bi2	NA	NA	NA
A12	infected	lyso-bi2	21.8966	22.2617	0.55737			rps18-bi2	infected	19.511	18.8022	0.829427			infected	rps18-bi2	19.2655	19.256	0.013406
B1	infected	rps18-bi4	21.9297	21.4429	0.688465			rps3-bi4	infected	20.6435	20.5731	0.0995124			infected	rps3-bi4	21.5943	21.5118	0.116637
B2	infected	rps18-bi4	NA	NA	NA			rps3-bi4	infected	NA	NA	NA			infected	rps3-bi4	NA	NA	NA
B3	infected	rps18-bi4	20.9561	21.4429	0.688465			rps3-bi4	infected	20.5028	20.5731	0.0995124			infected	rps3-bi4	21.4294	21.5118	0.116637
B4	infected	thauma-bi4	22.5815	23.1145	0.680908			hsp90-bi4	infected	21.1819	21.5657	0.37072			infected	atta2-bi4	25.1939	25.1185	0.144507
B5	infected	thauma-bi4	23.8815	23.1145	0.680908			hsp90-bi4	infected	21.9218	21.5657	0.37072			infected	atta2-bi4	25.2098	25.1185	0.144507
B6	infected	thauma-bi4	22.8804	23.1145	0.680908			hsp90-bi4	infected	21.5934	21.5657	0.37072			infected	atta2-bi4	24.9519	25.1185	0.144507
B7	infected	p450-bi4	26.9102	26.7859	0.175706			tcda6-bi4	infected	26.2573	25.8632	0.345503			infected	def3-bi4	24.3784	24.4439	0.062471
B8	infected	p450-bi4	NA	NA	NA			tcda6-bi4	infected	25.6124	25.8632	0.345503			infected	def3-bi4	24.4504	24.4439	0.062471
B9	infected	p450-bi4	26.6617	26.7859	0.175706			tcda6-bi4	infected	25.7199	25.8632	0.345503			infected	def3-bi4	24.5028	24.4439	0.062471
B10	infected	lyso-bi4	25.2502	24.5709	0.960697			rps18-bi4	infected	20.5255	20.8405	0.336901			infected	rps18-bi4	20.4662	20.522	0.137142
B11	infected	lyso-bi4	23.8916	24.5709	0.960697			rps18-bi4	infected	20.8002	20.8405	0.336901			infected	rps18-bi4	20.4216	20.522	0.137142
B12	infected	lyso-bi4	NA	NA	NA			rps18-bi4	infected	21.1957	20.8405	0.336901			infected	rps18-bi4	20.6783	20.522	0.137142
C1	control	rps18-bi2	17.9682	17.4658	0.629383			rps3-bi2	control	18.5758	18.5155	0.0671707			control	rps3-bi2	19.65	19.4682	0.194879
C2	control	rps18-bi2	17.6694	17.4658	0.629383			rps3-bi2	control	18.4431	18.5155	0.0671707			control	rps3-bi2	19.2624	19.4682	0.194879
C3	control	rps18-bi2	16.7598	17.4658	0.629383			rps3-bi2	control	18.5278	18.5155	0.0671707			control	rps3-bi2	19.492	19.4682	0.194879
C4	control	thauma-bi2	22.6243	22.5321	0.136351			hsp90-bi2	control	21.3752	21.0607	0.284087			control	atta2-bi2	24.4425	24.516	0.105088
C5	control	thauma-bi2	22.3755	22.5321	0.136351			hsp90-bi2	control	20.8226	21.0607	0.284087			control	atta2-bi2	24.6364	24.516	0.105088
C6	control	thauma-bi2	22.5966	22.5321	0.136351			hsp90-bi2	control	20.9845	21.0607	0.284087			control	atta2-bi2	24.4692	24.516	0.105088
C7	control	p450-bi2	20.7932	21.0451	0.308796			tcda6-bi2	control	21.1418	20.8162	0.535762			control	def3-bi2	23.612	23.6176	0.007884
C8	control	p450-bi2	20.9525	21.0451	0.308796			tcda6-bi2	control	21.1089	20.8162	0.535762			control	def3-bi2	23.6231	23.6176	0.007884
C9	control	p450-bi2	21.3896	21.0451	0.308796			tcda6-bi2	control	20.1978	20.8162	0.535762			control	def3-bi2	NA	NA	NA
C10	control	lyso-bi2	23.7057	24.1063	0.358851			rps18-bi2	control	18.8979	19.621	0.628614			control	rps18-bi2	NA	NA	NA
C11	control	lyso-bi2	24.3984	24.1063	0.358851			rps18-bi2	control	20.0376	19.621	0.628614			control	rps18-bi2	19.2586	19.4506	0.271519
C12	control	lyso-bi2	24.2147	24.1063	0.358851			rps18-bi2	control	19.9274	19.621	0.628614			control	rps18-bi2	19.6426	19.4506	0.271519
D1	control	rps18-bi4	20.6624	20.4108	0.556567			rps3-bi4	control	19.9052	19.3404	0.508147			control	rps3-bi4	NA	NA	NA
D2	control	rps18-bi4	20.7972	20.4108	0.556567			rps3-bi4	control	19.1957	19.3404	0.508147			control	rps3-bi4	21.2263	21.0733	0.216486
D3	control	rps18-bi4	19.7729	20.4108	0.556567			rps3-bi4	control	18.9203	19.3404	0.508147			control	rps3-bi4	20.9202	21.0733	0.216486
D4	control	thauma-bi4	23.6561	23.8676	0.188587			hsp90-bi4	control	20.2581	20.4566	0.248294			control	atta2-bi4	25.9283	25.8107	0.121619
D5	control	thauma-bi4	23.9283	23.8676	0.188587			hsp90-bi4	control	20.3768	20.4566	0.248294			control	atta2-bi4	25.8184	25.8107	0.121619
D6	control	thauma-bi4	24.0183	23.8676	0.188587			hsp90-bi4	control	20.735	20.4566	0.248294			control	atta2-bi4	25.6854	25.8107	0.121619
D7	control	p450-bi4	24.4953	24.9666	0.419744			tcda6-bi4	control	25.9082	25.6882	0.208121			control	def3-bi4	23.9604	24.1264	0.336303
D8	control	p450-bi4	25.1042	24.9666	0.419744			tcda6-bi4	control	25.4944	25.6882	0.208121			control	def3-bi4	24.5134	24.1264	0.336303
D9	control	p450-bi4	25.3003	24.9666	0.419744			tcda6-bi4	control	25.6621	25.6882	0.208121			control	def3-bi4	23.9054	24.1264	0.336303
D10	control	lyso-bi4	25.4066	25.3748	0.052827			rps18-bi4	control	20.9469	20.5337	0.35968			control	rps18-bi4	19.6126	19.6996	0.137416
D11	control	lyso-bi4	25.3138	25.3748	0.052827			rps18-bi4	control	20.2915	20.5337	0.35968			control	rps18-bi4	19.6282	19.6996	0.137416
D12	control	lyso-bi4	25.4039	25.3748	0.052827			rps18-bi4	control	20.3626	20.5337	0.35968			control	rps18-bi4	19.858	19.6996	0.137416
E1	infected	rps3-bi2	21.7754	21.3478	0.61174			apoIII-bi2	infected	16.9256	17.769	0.777329			infected	gt39-bi2	22.9102	23.9569	1.48022
E2	infected	rps3-bi2	20.6471	21.3478	0.61174			apoIII-bi2	infected	18.4567	17.769	0.777329			infected	gt39-bi2	NA	NA	NA
E3	infected	rps3-bi2	21.621	21.3478	0.61174			apoIII-bi2	infected	17.9247	17.769	0.777329			infected	gt39-bi2	25.0035	23.9569	1.48022
E4	infected	obpc12-bi2	24.2305	24.0506	0.155835			lac2-bi2	infected	21.405	21.053	0.573978					empty	empty	empty
E5	infected	obpc12-bi2	23.9575	24.0506	0.155835			lac2-bi2	infected	21.3634	21.053	0.573978					empty	empty	empty
E6	infected	obpc12-bi2	23.9638	24.0506	0.155835			lac2-bi2	infected	20.3907	21.053	0.573978					empty	empty	empty
E7	water control	rps18-bi2	32.4322	NA	NA			rps3-bi2	water control	Undetermined	NA	NA					empty	empty	empty
E8	water control	rps18-bi2	32.9116	NA	NA			rps3-bi2	water control	Undetermined	NA	NA					empty	empty	empty
E9	water control	rps18-bi2	37.1676	NA	NA			rps3-bi2	water control	37.0977	NA	NA					empty	empty	empty
E10	water control	rps3-bi2	Undetermined	NA	NA			apoIII-bi2	water control	35.3835	NA	NA					empty	empty	empty
E11	water control	rps3-bi2	Undetermined	NA	NA			apoIII-bi2	water control	34.6802	NA	NA					empty	empty	empty
E12	water control	rps3-bi2	36.96	NA	NA			apoIII-bi2	water control	36.2961	NA	NA					empty	empty	empty
F1	infected	rps3-bi4	22.3176	22.0549	0.227541			apoIII-bi4	infected	18.0748	18.0111	0.0868238			infected	gt39-bi4	26.8096	26.8844	0.0647621
F2	infected	rps3-bi4	21.9177	22.0549	0.227541			apoIII-bi4	infected	18.0462	18.0111	0.0868238			infected	gt39-bi4	26.9197	26.8844	0.0647621
F3	infected	rps3-bi4	21.9295	22.0549	0.227541			apoIII-bi4	infected	17.9122	18.0111	0.0868238			infected	gt39-bi4	26.9238	26.8844	0.0647621
F4	infected	obpc12-bi4	21.9658	21.8663	0.310759			lac2-bi4	infected	22.6298	22.7346	0.111183					empty	empty	empty
F5	infected	obpc12-bi4	22.1151	21.8663	0.310759			lac2-bi4	infected	22.8512	22.7346	0.111183					empty	empty	empty
F6	infected	obpc12-bi4	21.518	21.8663	0.310759			lac2-bi4	infected	22.7229	22.7346	0.111183					empty	empty	empty
F7	water control	thauma-bi2	36.9443	NA	NA			hsp90-bi2	water control	35.9228	NA	NA					empty	empty	empty
F8	water control	thauma-bi2	36.361	NA	NA			hsp90-bi2	water control	35.5797	NA	NA					empty	empty	empty
F9	water control	thauma-bi2	36.3344	NA	NA			hsp90-bi2	water control	34.7306	NA	NA					empty	empty	empty
F10	water control	obpc12-bi2	Undetermined	NA	NA			lac2-bi4	water control	Undetermined	NA	NA					empty	empty	empty
F11	water control	obpc12-bi2	Undetermined	NA	NA			lac2-bi4	water control	Undetermined	NA	NA					empty	empty	empty
F12	water control	obpc12-bi2	36.9515	NA	NA			lac2-bi4	water control	Undetermined	NA	NA					empty	empty	empty
G1	control	rps3-bi2	22.7856	22.251	0.469142			apoIII-bi2	control	20.9214	20.8547	0.197346			control	gt39-bi2	24.683	24.5016	0.194189
G2	control	rps3-bi2	22.0595	22.251	0.469142			apoIII-bi2	control	20.6327	20.8547	0.197346			control	gt39-bi2	24.5251	24.5016	0.194189
G3	control	rps3-bi2	21.9078	22.251	0.469142			apoIII-bi2	control	21.0101	20.8547	0.197346			control	gt39-bi2	24.2968	24.5016	0.194189
G4	control	obpc12-bi2	24.9416	25.3385	0.494769			lac2-bi2	control	22.8415	22.9795	0.192933					empty	empty	empty
G5	control	obpc12-bi2	25.1811	25.3385	0.494769			lac2-bi2	control	22.8971	22.9795	0.192933					empty	empty	empty
G6	control	obpc12-bi2	25.8928	25.3385	0.494769			lac2-bi2	control	23.2	22.9795	0.192933					empty	empty	empty
G7	water control	p450-bi2	Undetermined	NA	NA			tcda6-bi2	water control	35.3751	NA	NA					empty	empty	empty
G8	water control	p450-bi2	37.1118	NA	NA			tcda6-bi2	water control	33.3897	NA	NA					empty	empty	empty
G9	water control	p450-bi2	Undetermined	NA	NA			tcda6-bi2	water control	37.1484	NA	NA					empty	empty	empty
H1	control	rps3-bi4	24.1315	22.5496	1.39704			apoIII-bi4	control	20.7165	20.7464	0.154327			control	gt39-bi4	26.2085	25.7212	0.42275
H2	control	rps3-bi4	22.0325	22.5496	1.39704			apoIII-bi4	control	20.9135	20.7464	0.154327			control	gt39-bi4	25.4526	25.7212	0.42275
H3	control	rps3-bi4	21.4848	22.5496	1.39704			apoIII-bi4	control	20.6093	20.7464	0.154327			control	gt39-bi4	25.5025	25.7212	0.42275
H4	control	obpc12-bi4	25.3883	25.2349	0.257303			lac2-bi4	control	21.9102	22.2282	0.275574					empty	empty	empty
H5	control	obpc12-bi4	25.3785	25.2349	0.257303			lac2-bi4	control	22.3978	22.2282	0.275574					empty	empty	empty
H6	control	obpc12-bi4	24.9378	25.2349	0.257303			lac2-bi4	control	22.3764	22.2282	0.275574					empty	empty	empty
H7	water control	lyso-bi2	Undetermined	NA	NA			rps18-bi2	water control	36.9894	NA	NA					empty	empty	empty
H8	water control	lyso-bi2	Undetermined	NA	NA			rps18-bi2	water control	36.881	NA	NA					empty	empty	empty
H9	water control	lyso-bi2	Undetermined	NA	NA			rps18-bi2	water control	34.7337	NA	NA					empty	empty	empty
