# Supplementary material for: Cross-Resistance: A Consequence of Bi-partite Host-Parasite Coevolution
Source: Insects. 2018 Feb 26;9(1):28. doi: 10.3390/insects9010028 (PMC5872293; doi:10.3390/insects9010028)
Supplement: Supplementary file 1 [file insects-09-00028-s001.zip › Supplementary material/Supplementary Materials File 4-qPCR_24-hours.xlsx]

## Sheet: thuringiensis
plate 1								plate 2							plate 3
Well	Sample Name	Target Name	Cт	Cт Mean	Cт SD			Sample Name	Target Name	Cт	Cт Mean	Cт SD			Sample Name	Target Name	Cт	Cт Mean	Cт SD
A1	infected	rps18-bi2	21.4663	21.4913	0.252229			infected	rps3-bi2	NA	NA	NA			infected	rps3-bi2	17.448	17.4013	0.422201
A2	infected	rps18-bi2	21.7551	21.4913	0.252229			infected	rps3-bi2	26.9927	26.6064	0.546385			infected	rps3-bi2	16.9577	17.4013	0.422201
A3	infected	rps18-bi2	21.2525	21.4913	0.252229			infected	rps3-bi2	26.22	26.6064	0.546385			infected	rps3-bi2	17.7982	17.4013	0.422201
A4	infected	p450-bi2	18.7977	18.8214	0.0229005			infected	lac2-bi2	21.928	21.8826	0.0876169			infected	atta2-bi2	23.9456	24.4182	0.422886
A5	infected	p450-bi2	18.8434	18.8214	0.0229005			infected	lac2-bi2	21.7816	21.8826	0.0876169			infected	atta2-bi2	24.761	24.4182	0.422886
A6	infected	p450-bi2	18.8231	18.8214	0.0229005			infected	lac2-bi2	21.9382	21.8826	0.0876169			infected	atta2-bi2	24.5479	24.4182	0.422886
A7	infected	lyso-bi2	22.5703	22.6952	0.109138			infected	apoIII-bi2	16.7844	16.8367	0.0656878			infected	def3-bi2	23.4139	23.0333	0.339201
A8	infected	lyso-bi2	22.7724	22.6952	0.109138			infected	apoIII-bi2	16.8153	16.8367	0.0656878			infected	def3-bi2	22.7628	23.0333	0.339201
A9	infected	lyso-bi2	22.7428	22.6952	0.109138			infected	apoIII-bi2	16.9104	16.8367	0.0656878			infected	def3-bi2	22.9233	23.0333	0.339201
A10	infected	rps3-bi2	20.4171	20.5036	0.122439			infected	rps18-bi2	17.1096	16.9701	0.158853			infected	rps18-bi2	18.0644	18.0997	0.0500044
A11	infected	rps3-bi2	20.5902	20.5036	0.122439			infected	rps18-bi2	16.7972	16.9701	0.158853			infected	rps18-bi2	NA	NA	NA
A12	infected	rps3-bi2	NA	NA	NA			infected	rps18-bi2	17.0036	16.9701	0.158853			infected	rps18-bi2	18.1351	18.0997	0.0500044
B1	infected	rps18-bi4	20.4463	20.3876	0.102798			infected	rps3-bi4	NA	NA	NA			infected	rps3-bi4	20.7018	20.7015	0.000557013
B2	infected	rps18-bi4	20.4475	20.3876	0.102798			infected	rps3-bi4	26.3054	26.6188	0.443227			infected	rps3-bi4	20.7011	20.7015	0.000557013
B3	infected	rps18-bi4	20.2689	20.3876	0.102798			infected	rps3-bi4	26.9322	26.6188	0.443227			infected	rps3-bi4	NA	NA	NA
B4	infected	p450-bi4	24.6761	24.5748	0.243249			infected	lac2-bi4	23.9619	23.7889	0.154457			infected	atta2-bi4	NA	NA	NA
B5	infected	p450-bi4	24.2972	24.5748	0.243249			infected	lac2-bi4	23.7396	23.7889	0.154457			infected	atta2-bi4	22.4357	22.1901	0.347244
B6	infected	p450-bi4	24.751	24.5748	0.243249			infected	lac2-bi4	23.665	23.7889	0.154457			infected	atta2-bi4	21.9446	22.1901	0.347244
B7	infected	lyso-bi4	23.2105	23.1449	0.0577367			infected	apoIII-bi4	17.1365	17.164	0.076039			infected	def3-bi4	23.4038	23.6854	0.249911
B8	infected	lyso-bi4	23.102	23.1449	0.0577367			infected	apoIII-bi4	17.1056	17.164	0.076039			infected	def3-bi4	23.8807	23.6854	0.249911
B9	infected	lyso-bi4	23.1221	23.1449	0.0577367			infected	apoIII-bi4	17.25	17.164	0.076039			infected	def3-bi4	23.7717	23.6854	0.249911
B10	infected	rps3-bi4	21.2465	21.2137	0.039254			infected	rps18-bi4	20.4284	20.4796	0.0552775			infected	rps18-bi4	19.9601	20.1532	0.273089
B11	infected	rps3-bi4	21.1702	21.2137	0.039254			infected	rps18-bi4	20.5382	20.4796	0.0552775			infected	rps18-bi4	NA	NA	NA
B12	infected	rps3-bi4	21.2244	21.2137	0.039254			infected	rps18-bi4	20.4721	20.4796	0.0552775			infected	rps18-bi4	20.3463	20.1532	0.273089
C1	control	rps18-bi2	NA	NA	NA			control	rps3-bi2	26.4035	25.973	0.455739			control	rps3-bi2	NA	NA	NA
C2	control	rps18-bi2	20.3576	20.8491	0.694968			control	rps3-bi2	25.4956	25.973	0.455739			control	rps3-bi2	16.4529	16.5914	0.195845
C3	control	rps18-bi2	21.3405	20.8491	0.694968			control	rps3-bi2	26.0197	25.973	0.455739			control	rps3-bi2	16.7298	16.5914	0.195845
C4	control	p450-bi2	19.7579	19.5533	0.283389			control	lac2-bi2	23.8489	23.8664	0.0382938			control	atta2-bi2	25.3117	25.4885	0.249907
C5	control	p450-bi2	19.2298	19.5533	0.283389			control	lac2-bi2	23.84	23.8664	0.0382938			control	atta2-bi2	25.6652	25.4885	0.249907
C6	control	p450-bi2	19.6721	19.5533	0.283389			control	lac2-bi2	23.9103	23.8664	0.0382938			control	atta2-bi2	NA	NA	NA
C7	control	lyso-bi2	24.8933	24.754	0.175959			control	apoIII-bi2	16.9363	16.9446	0.0211158			control	def3-bi2	24.6209	24.875	0.228282
C8	control	lyso-bi2	24.8125	24.754	0.175959			control	apoIII-bi2	16.9686	16.9446	0.0211158			control	def3-bi2	25.0627	24.875	0.228282
C9	control	lyso-bi2	24.5563	24.754	0.175959			control	apoIII-bi2	16.9289	16.9446	0.0211158			control	def3-bi2	24.9413	24.875	0.228282
C10	control	rps3-bi2	21.1056	21.0949	0.295864			control	rps18-bi2	16.6523	16.7867	0.51385			control	rps18-bi2	19.3154	19.3769	0.0712675
C11	control	rps3-bi2	20.7938	21.0949	0.295864			control	rps18-bi2	16.3533	16.7867	0.51385			control	rps18-bi2	19.3603	19.3769	0.0712675
C12	control	rps3-bi2	21.3853	21.0949	0.295864			control	rps18-bi2	17.3544	16.7867	0.51385			control	rps18-bi2	19.455	19.3769	0.0712675
D1	control	rps18-bi4	20.7897	20.8187	0.115461			control	rps3-bi4	27.7517	26.9584	0.800202			control	rps3-bi4	20.1407	19.9541	0.202126
D2	control	rps18-bi4	20.9459	20.8187	0.115461			control	rps3-bi4	26.1515	26.9584	0.800202			control	rps3-bi4	19.7394	19.9541	0.202126
D3	control	rps18-bi4	20.7205	20.8187	0.115461			control	rps3-bi4	26.9719	26.9584	0.800202			control	rps3-bi4	19.9821	19.9541	0.202126
D4	control	p450-bi4	25.9214	25.6403	0.278665			control	lac2-bi4	25.555	25.6068	0.0519024			control	atta2-bi4	25.8572	25.6835	0.21085
D5	control	p450-bi4	25.6355	25.6403	0.278665			control	lac2-bi4	25.6588	25.6068	0.0519024			control	atta2-bi4	25.7444	25.6835	0.21085
D6	control	p450-bi4	25.3641	25.6403	0.278665			control	lac2-bi4	25.6065	25.6068	0.0519024			control	atta2-bi4	25.4489	25.6835	0.21085
D7	control	lyso-bi4	25.0226	24.8917	0.126291			control	apoIII-bi4	19.7203	19.8523	0.115068			control	def3-bi4	25.9315	25.825	0.187194
D8	control	lyso-bi4	24.7706	24.8917	0.126291			control	apoIII-bi4	19.9313	19.8523	0.115068			control	def3-bi4	25.6088	25.825	0.187194
D9	control	lyso-bi4	24.8819	24.8917	0.126291			control	apoIII-bi4	19.9054	19.8523	0.115068			control	def3-bi4	25.9346	25.825	0.187194
D10	control	rps3-bi4	21.7305	21.8307	0.0870183			control	rps18-bi4	20.7209	20.8288	0.113669			control	rps18-bi4	20.0083	19.8729	0.296887
D11	control	rps3-bi4	21.8737	21.8307	0.0870183			control	rps18-bi4	20.8181	20.8288	0.113669			control	rps18-bi4	19.5324	19.8729	0.296887
D12	control	rps3-bi4	21.8878	21.8307	0.0870183			control	rps18-bi4	20.9475	20.8288	0.113669			control	rps18-bi4	20.0779	19.8729	0.296887
E1	infected	thauma-bi2	NA	NA	NA			infected	hsp90-bi2	21.4242	21.3029	0.136243			infected	gt39-bi2	23.3838	23.2811	0.161344
E2	infected	thauma-bi2	18.7885	18.6024	0.263205			infected	hsp90-bi2	21.329	21.3029	0.136243			infected	gt39-bi2	23.3644	23.2811	0.161344
E3	infected	thauma-bi2	18.4163	18.6024	0.263205			infected	hsp90-bi2	21.1555	21.3029	0.136243			infected	gt39-bi2	23.0952	23.2811	0.161344
E4	infected	obpc12-bi2	15.6202	15.5171	0.145833			infected	tcda6-bi2	22.9165	22.9791	0.0935919					empty	empty	empty
E5	infected	obpc12-bi2	15.4139	15.5171	0.145833			infected	tcda6-bi2	23.0867	22.9791	0.0935919					empty	empty	empty
E6	infected	obpc12-bi2	NA	NA	NA			infected	tcda6-bi2	22.934	22.9791	0.0935919					empty	empty	empty
E7	water control	rps18-bi2	39.4751	NA	NA			water control	rps3-bi2	Undetermined	NA	NA					empty	empty	empty
E8	water control	rps18-bi2	38.2877	NA	NA			water control	rps3-bi2	Undetermined	NA	NA					empty	empty	empty
E9	water control	rps18-bi2	38.0914	NA	NA			water control	rps3-bi2	Undetermined	NA	NA					empty	empty	empty
E10	water control	thauma-bi2	33.7349	NA	NA			water control	hsp90-bi2	36.9674	NA	NA					empty	empty	empty
E11	water control	thauma-bi2	37.1347	NA	NA			water control	hsp90-bi2	36.4254	NA	NA					empty	empty	empty
E12	water control	thauma-bi2	35.3857	NA	NA			water control	hsp90-bi2	36.2417	NA	NA					empty	empty	empty
F1	infected	thauma-bi4	20.9476	20.8516	0.153719			infected	hsp90-bi4	21.9423	21.8502	0.169279			infected	gt39-bi4	27.928	27.7356	0.272095
F2	infected	thauma-bi4	20.933	20.8516	0.153719			infected	hsp90-bi4	21.9536	21.8502	0.169279			infected	gt39-bi4	27.5432	27.7356	0.272095
F3	infected	thauma-bi4	20.6743	20.8516	0.153719			infected	hsp90-bi4	21.6549	21.8502	0.169279			infected	gt39-bi4	NA	NA	NA
F4	infected	obpc12-bi4	19.7953	19.7666	0.201512			infected	tcda6-bi4	24.9479	24.937	0.021948					empty	empty	empty
F5	infected	obpc12-bi4	19.9522	19.7666	0.201512			infected	tcda6-bi4	24.9117	24.937	0.021948					empty	empty	empty
F6	infected	obpc12-bi4	19.5522	19.7666	0.201512			infected	tcda6-bi4	24.9512	24.937	0.021948					empty	empty	empty
F7	water control	p450-bi2	5.4831	NA	NA			water control	lac2-bi2	NA	NA	NA					empty	empty	empty
F8	water control	p450-bi2	Undetermined	NA	NA			water control	lac2-bi2	Undetermined	NA	NA					empty	empty	empty
F9	water control	p450-bi2	36.8039	NA	NA			water control	lac2-bi2	Undetermined	NA	NA					empty	empty	empty
F10	water control	obpc12-bi2	37.1281	NA	NA			water control	tcda6-bi2	36.9142	NA	NA					empty	empty	empty
F11	water control	obpc12-bi2	Undetermined	NA	NA			water control	tcda6-bi2	36.6072	NA	NA					empty	empty	empty
F12	water control	obpc12-bi2	Undetermined	NA	NA			water control	tcda6-bi2	36.9686	NA	NA					empty	empty	empty
G1	control	thauma-bi2	NA	NA	NA			control	hsp90-bi2	21.9765	21.8446	0.156823			control	gt39-bi2	26.9296	26.4321	0.437665
G2	control	thauma-bi2	21.5873	21.4079	0.253717			control	hsp90-bi2	21.8861	21.8446	0.156823			control	gt39-bi2	26.1065	26.4321	0.437665
G3	control	thauma-bi2	21.2285	21.4079	0.253717			control	hsp90-bi2	21.6712	21.8446	0.156823			control	gt39-bi2	26.2601	26.4321	0.437665
G4	control	obpc12-bi2	16.6246	16.6562	0.110409			control	tcda6-bi2	24.5954	24.5642	0.0559589					empty	empty	empty
G5	control	obpc12-bi2	16.779	16.6562	0.110409			control	tcda6-bi2	24.4995	24.5642	0.0559589					empty	empty	empty
G6	control	obpc12-bi2	16.5651	16.6562	0.110409			control	tcda6-bi2	24.5975	24.5642	0.0559589					empty	empty	empty
G7	water control	lyso-bi2	Undetermined	NA	NA			water control	apoIII-bi2	35.9333	NA	NA					empty	empty	empty
G8	water control	lyso-bi2	Undetermined	NA	NA			water control	apoIII-bi2	35.5652	NA	NA					empty	empty	empty
G9	water control	lyso-bi2	Undetermined	NA	NA			water control	apoIII-bi2	35.2258	NA	NA					empty	empty	empty
H1	control	thauma-bi4	23.4809	23.118	0.437092			control	hsp90-bi4	21.9673	21.7619	0.18726			control	gt39-bi4	28.054	NA	0.185733
H2	control	thauma-bi4	23.2402	23.118	0.437092			control	hsp90-bi4	21.6007	21.7619	0.18726			control	gt39-bi4	27.7792	27.8445	0.185733
H3	control	thauma-bi4	22.6328	23.118	0.437092			control	hsp90-bi4	21.7177	21.7619	0.18726			control	gt39-bi4	27.7002	27.8445	0.185733
H4	control	obpc12-bi4	23.5195	23.7818	0.230282			control	tcda6-bi4	25.7561	25.7475	0.0713502					empty	empty	empty
H5	control	obpc12-bi4	23.9507	23.7818	0.230282			control	tcda6-bi4	25.6722	25.7475	0.0713502					empty	empty	empty
H6	control	obpc12-bi4	23.8752	23.7818	0.230282			control	tcda6-bi4	25.8141	25.7475	0.0713502					empty	empty	empty
H7	water control	rps3-bi2	36.9599	NA	NA			water control	rps18-bi2	31.778	NA	NA					empty	empty	empty
H8	water control	rps3-bi2	Undetermined	NA	NA			water control	rps18-bi2	37.151	NA	NA					empty	empty	empty
H9	water control	rps3-bi2	36.4363	NA	NA			water control	rps18-bi2	32.7009	NA	NA					empty	empty	empty
H10
H11
H12

## Sheet: entomophila
plate 1								plate 2							plate 3
Well	Sample Name	Target Name	Cт	Cт Mean	Cт SD			Sample Name	Target Name	Cт	Cт Mean	Cт SD			Sample Name	Target Name	Cт	Cт Mean	Cт SD
A1	infected	rps3-bi2	NA	NA	NA			infected	rps3-bi2	NA	NA	NA			infected	rps3-bi2	NA	NA	NA
A2	infected	rps3-bi2	21.9571	21.9637	0.00932491			infected	rps3-bi2	21.9105	21.9021	0.0119778			infected	rps3-bi2	23.3067	23.2709	0.0506652
A3	infected	rps3-bi2	21.9703	21.9637	0.00932491			infected	rps3-bi2	21.8936	21.9021	0.0119778			infected	rps3-bi2	23.2351	23.2709	0.0506652
A4	infected	apoIII-bi2	15.4314	15.5616	0.294863			infected	atta2-bi2	23.5968	23.7917	0.275584			infected	p450-bi2	24.7759	24.8042	0.0950322
A5	infected	apoIII-bi2	15.8992	15.5616	0.294863			infected	atta2-bi2	NA	NA	NA			infected	p450-bi2	24.9101	24.8042	0.0950322
A6	infected	apoIII-bi2	15.3543	15.5616	0.294863			infected	atta2-bi2	23.9865	23.7917	0.275584			infected	p450-bi2	24.7265	24.8042	0.0950322
A7	infected	obpc12-bi2	18.4342	18.601	0.189864			infected	def3-bi2	20.9378	21.0268	0.352921			infected	lyso-bi2	23.9288	23.9079	0.0452154
A8	infected	obpc12-bi2	18.8076	18.601	0.189864			infected	def3-bi2	20.7269	21.0268	0.352921			infected	lyso-bi2	23.856	23.9079	0.0452154
A9	infected	obpc12-bi2	18.5612	18.601	0.189864			infected	def3-bi2	21.4157	21.0268	0.352921			infected	lyso-bi2	23.9389	23.9079	0.0452154
A10	infected	rps18-bi2	20.385	20.4605	0.0660722			infected	rps18-bi2	21.2737	21.5077	0.373108			infected	rps18-bi2	20.3406	20.4895	0.151722
A11	infected	rps18-bi2	20.5077	20.4605	0.0660722			infected	rps18-bi2	21.3114	21.5077	0.373108			infected	rps18-bi2	20.4839	20.4895	0.151722
A12	infected	rps18-bi2	20.4888	20.4605	0.0660722			infected	rps18-bi2	21.938	21.5077	0.373108			infected	rps18-bi2	20.6439	20.4895	0.151722
B1	infected	rps3-bi4	NA	NA	NA			infected	rps3-bi4	21.8258	21.7809	0.151334			infected	rps3-bi4	23.0846	23.1104	0.0895333
B2	infected	rps3-bi4	21.9669	21.9711	0.00590191			infected	rps3-bi4	21.6121	21.7809	0.151334			infected	rps3-bi4	23.0367	23.1104	0.0895333
B3	infected	rps3-bi4	21.9752	21.9711	0.00590191			infected	rps3-bi4	21.9046	21.7809	0.151334			infected	rps3-bi4	23.2101	23.1104	0.0895333
B4	infected	apoIII-bi4	16.7762	16.8414	0.0788626			infected	atta2-bi4	17.4758	17.4132	0.0548808			infected	p450-bi4	24.6574	24.641	0.01775
B5	infected	apoIII-bi4	16.9291	16.8414	0.0788626			infected	atta2-bi4	17.3906	17.4132	0.0548808			infected	p450-bi4	24.6435	24.641	0.01775
B6	infected	apoIII-bi4	16.8189	16.8414	0.0788626			infected	atta2-bi4	17.3733	17.4132	0.0548808			infected	p450-bi4	24.6222	24.641	0.01775
B7	infected	obpc12-bi4	14.7275	14.6511	0.0724326			infected	def3-bi4	23.496	23.3901	0.19058			infected	lyso-bi4	23.9072	23.7986	0.0998953
B8	infected	obpc12-bi4	14.5834	14.6511	0.0724326			infected	def3-bi4	23.5041	23.3901	0.19058			infected	lyso-bi4	23.7106	23.7986	0.0998953
B9	infected	obpc12-bi4	14.6422	14.6511	0.0724326			infected	def3-bi4	23.1701	23.3901	0.19058			infected	lyso-bi4	23.7781	23.7986	0.0998953
B10	infected	rps18-bi4	21.6121	21.5969	0.0194882			infected	rps18-bi4	21.5801	21.6086	0.04968			infected	rps18-bi4	21.4914	21.6635	0.196458
B11	infected	rps18-bi4	21.5749	21.5969	0.0194882			infected	rps18-bi4	21.6659	21.6086	0.04968			infected	rps18-bi4	21.6216	21.6635	0.196458
B12	infected	rps18-bi4	21.6038	21.5969	0.0194882			infected	rps18-bi4	21.5796	21.6086	0.04968			infected	rps18-bi4	21.8775	21.6635	0.196458
C1	control	rps3-bi2	NA	NA	NA			control	rps3-bi2	21.7502	21.6754	0.0887081			control	rps3-bi2	23.4546	23.4876	0.080821
C2	control	rps3-bi2	22.0146	22.2239	0.295984			control	rps3-bi2	21.5774	21.6754	0.0887081			control	rps3-bi2	23.5797	23.4876	0.080821
C3	control	rps3-bi2	22.4332	22.2239	0.295984			control	rps3-bi2	21.6986	21.6754	0.0887081			control	rps3-bi2	23.4286	23.4876	0.080821
C4	control	apoIII-bi2	16.8902	16.8799	0.0702049			control	atta2-bi2	24.5866	24.7526	0.175839			control	p450-bi2	24.5593	24.561	0.0285532
C5	control	apoIII-bi2	16.9443	16.8799	0.0702049			control	atta2-bi2	24.9368	24.7526	0.175839			control	p450-bi2	24.5903	24.561	0.0285532
C6	control	apoIII-bi2	16.8051	16.8799	0.0702049			control	atta2-bi2	24.7342	24.7526	0.175839			control	p450-bi2	24.5333	24.561	0.0285532
C7	control	obpc12-bi2	19.1555	19.2262	0.0958571			control	def3-bi2	NA	NA	NA			control	lyso-bi2	23.6589	23.718	0.0771501
C8	control	obpc12-bi2	19.3353	19.2262	0.0958571			control	def3-bi2	20.7293	20.6501	0.111993			control	lyso-bi2	23.8053	23.718	0.0771501
C9	control	obpc12-bi2	19.1878	19.2262	0.0958571			control	def3-bi2	20.5709	20.6501	0.111993			control	lyso-bi2	23.6899	23.718	0.0771501
C10	control	rps18-bi2	21.3615	21.3787	0.177268			control	rps18-bi2	NA	NA	NA			control	rps18-bi2	21.0706	21.1125	0.0370393
C11	control	rps18-bi2	21.2107	21.3787	0.177268			control	rps18-bi2	22.4143	22.4183	0.00563621			control	rps18-bi2	21.1262	21.1125	0.0370393
C12	control	rps18-bi2	21.564	21.3787	0.177268			control	rps18-bi2	22.4223	22.4183	0.00563621			control	rps18-bi2	21.1407	21.1125	0.0370393
D1	control	rps3-bi4						control	rps3-bi4	21.7538	21.7542	0.000573197			control	rps3-bi4	22.8292	22.864	0.0325447
D2	control	rps3-bi4	21.9259	21.8888	0.0524212			control	rps3-bi4	21.7546	21.7542	0.000573197			control	rps3-bi4	22.8937	22.864	0.0325447
D3	control	rps3-bi4	21.8517	21.8888	0.0524212			control	rps3-bi4	NA	NA	NA			control	rps3-bi4	22.869	22.864	0.0325447
D4	control	apoIII-bi4	17.8986	17.8611	0.0792787			control	atta2-bi4	24.9535	24.8456	0.0940515			control	p450-bi4	24.8397	24.8178	0.112143
D5	control	apoIII-bi4	17.77	17.8611	0.0792787			control	atta2-bi4	24.7812	24.8456	0.0940515			control	p450-bi4	24.6963	24.8178	0.112143
D6	control	apoIII-bi4	17.9146	17.8611	0.0792787			control	atta2-bi4	24.8021	24.8456	0.0940515			control	p450-bi4	24.9174	24.8178	0.112143
D7	control	obpc12-bi4	17.4563	17.6168	0.258067			control	def3-bi4	23.1516	23.2551	0.0906339			control	lyso-bi4	23.7345	23.7871	0.0456007
D8	control	obpc12-bi4	17.4796	17.6168	0.258067			control	def3-bi4	23.3199	23.2551	0.0906339			control	lyso-bi4	23.8107	23.7871	0.0456007
D9	control	obpc12-bi4	17.9145	17.6168	0.258067			control	def3-bi4	23.294	23.2551	0.0906339			control	lyso-bi4	23.816	23.7871	0.0456007
D10	control	rps18-bi4	21.8624	21.9389	0.0725354			control	rps18-bi4	21.6208	21.7496	0.185506			control	rps18-bi4	21.9416	21.9746	0.0398284
D11	control	rps18-bi4	21.9478	21.9389	0.0725354			control	rps18-bi4	21.6659	21.7496	0.185506			control	rps18-bi4	22.0188	21.9746	0.0398284
D12	control	rps18-bi4	22.0066	21.9389	0.0725354			control	rps18-bi4	21.9623	21.7496	0.185506			control	rps18-bi4	21.9632	21.9746	0.0398284
E1	infected	lac2-bi2	21.9459	22.0457	0.12459			infected	thauma-bi2	22.6246	22.2061	0.369812			infected	hsp90-bi2	NA	NA	NA
E2	infected	lac2-bi2	22.1854	22.0457	0.12459			infected	thauma-bi2	21.9233	22.2061	0.369812			infected	hsp90-bi2	21.5509	21.5438	0.00996824
E3	infected	lac2-bi2	22.0058	22.0457	0.12459			infected	thauma-bi2	22.0704	22.2061	0.369812			infected	hsp90-bi2	21.5368	21.5438	0.00996824
E4	infected	tcda6-bi2	23.0704	23.1752	0.108261			infected	gt39-bi2	24.014	24.0648	0.190505			RNA control	rps3-bi2	Undetermined	NA	NA
E5	infected	tcda6-bi2	23.1685	23.1752	0.108261			infected	gt39-bi2	23.9049	24.0648	0.190505			RNA control	rps3-bi2	Undetermined	NA	NA
E6	infected	tcda6-bi2	23.2866	23.1752	0.108261			infected	gt39-bi2	24.2756	24.0648	0.190505			RNA control	rps3-bi2	39.3499	NA	NA
E7	RNA control	lac2-bi2	Undetermined	NA	NA			RNA control	atta2-bi2	Undetermined	NA	NA			RNA control	lyso-bi2	Undetermined	NA	NA
E8	RNA control	lac2-bi2	Undetermined	NA	NA			RNA control	atta2-bi2	Undetermined	NA	NA			RNA control	lyso-bi2	Undetermined	NA	NA
E9	RNA control	lac2-bi2	Undetermined	NA	NA			RNA control	atta2-bi2	Undetermined	NA	NA			RNA control	lyso-bi2	Undetermined	NA	NA
E10	RNA control	apoIII-bi2	34.6944	NA	NA			RNA control	thauma-bi2	32.3951	NA	NA			RNA control	hsp90-bi2	33.435	NA	NA
E11	RNA control	apoIII-bi2	37.0754	NA	NA			RNA control	thauma-bi2	33.1412	NA	NA			RNA control	hsp90-bi2	34.9004	NA	NA
E12	RNA control	apoIII-bi2	39.1331	NA	NA			RNA control	thauma-bi2	32.3429	NA	NA			RNA control	hsp90-bi2	35.9298	NA	NA
F1	infected	lac2-bi4	22.3057	22.2448	0.19032			infected	thauma-bi4	20.4487	20.1747	0.243055			infected	hsp90-bi4	20.8687	20.7792	0.128597
F2	infected	lac2-bi4	22.0315	22.2448	0.19032			infected	thauma-bi4	19.985	20.1747	0.243055			infected	hsp90-bi4	20.837	20.7792	0.128597
F3	infected	lac2-bi4	22.3972	22.2448	0.19032			infected	thauma-bi4	20.0903	20.1747	0.243055			infected	hsp90-bi4	20.6318	20.7792	0.128597
F4	infected	tcda6-bi4	21.8671	21.9517	0.172074			infected	gt39-bi4	22.4442	22.4555	0.0720523			RNA control	rps3-bi4	Undetermined	NA	NA
F5	infected	tcda6-bi4	21.8383	21.9517	0.172074			infected	gt39-bi4	22.3897	22.4555	0.0720523			RNA control	rps3-bi4	Undetermined	NA	NA
F6	infected	tcda6-bi4	22.1497	21.9517	0.172074			infected	gt39-bi4	22.5325	22.4555	0.0720523			RNA control	rps3-bi4	Undetermined	NA	NA
F7	RNA control	lac2-bi4	Undetermined					RNA control	atta2-bi4	Undetermined	NA	NA			RNA control	lyso-bi4	Undetermined	NA	NA
F8	RNA control	lac2-bi4	Undetermined					RNA control	atta2-bi4	Undetermined	NA	NA			RNA control	lyso-bi4	Undetermined	NA	NA
F9	RNA control	lac2-bi4	Undetermined					RNA control	atta2-bi4	Undetermined	NA	NA			RNA control	lyso-bi4	Undetermined	NA	NA
F10	RNA control	apoIII-bi4	35.7084					RNA control	thauma-bi4	32.7511	NA	NA			RNA control	hsp90-bi4	35.9371	NA	NA
F11	RNA control	apoIII-bi4	36.9411					RNA control	thauma-bi4	Undetermined	NA	NA			RNA control	hsp90-bi4	36.1988	NA	NA
F12	RNA control	apoIII-bi4	Undetermined					RNA control	thauma-bi4	Undetermined	NA	NA			RNA control	hsp90-bi4	35.5742	NA	NA
G1	control	lac2-bi2	21.2031	21.0805	0.155669			control	thauma-bi2	23.6819	23.7239	0.0487704			control	hsp90-bi2	21.7609	21.718	0.0478084
G2	control	lac2-bi2	20.9054	21.0805	0.155669			control	thauma-bi2	23.7125	23.7239	0.0487704			control	hsp90-bi2	21.7266	21.718	0.0478084
G3	control	lac2-bi2	21.133	21.0805	0.155669			control	thauma-bi2	23.7774	23.7239	0.0487704			control	hsp90-bi2	21.6665	21.718	0.0478084
G4	control	tcda6-bi2	23.5596	23.3945	0.162242			control	gt39-bi2	24.8052	24.8359	0.0669795			RNA control	p450-bi2	Undetermined	NA	NA
G5	control	tcda6-bi2	23.3888	23.3945	0.162242			control	gt39-bi2	24.7898	24.8359	0.0669795			RNA control	p450-bi2	Undetermined	NA	NA
G6	control	tcda6-bi2	23.2352	23.3945	0.162242			control	gt39-bi2	24.9127	24.8359	0.0669795			RNA control	p450-bi2	Undetermined	NA	NA
G7	RNA control	tcda6-bi2	36.9686	NA	NA			RNA control	def3-bi2	Undetermined	NA	NA			RNA control	rps18-bi2	35.1764	NA	NA
G8	RNA control	tcda6-bi2	35.9048	NA	NA			RNA control	def3-bi2	37.1328	NA	NA			RNA control	rps18-bi2	35.467	NA	NA
G9	RNA control	tcda6-bi2	35.9293	NA	NA			RNA control	def3-bi2	Undetermined	NA	NA			RNA control	rps18-bi2	36.7756	NA	NA
G10	RNA control	obpc12-bi2	Undetermined	NA	NA			RNA control	gt39-bi2	Undetermined	NA	NA					empty	empty	empty
G11	RNA control	obpc12-bi2	36.3044	NA	NA			RNA control	gt39-bi2	Undetermined	NA	NA					empty	empty	empty
G12	RNA control	obpc12-bi2	35.9287	NA	NA			RNA control	gt39-bi2	36.1612	NA	NA					empty	empty	empty
H1	control	lac2-bi4	21.8993	21.6726	0.217211			control	thauma-bi4	24.9327	24.8145	0.191314			control	hsp90-bi4	22.7419	22.5724	0.148222
H2	control	lac2-bi4	21.6521	21.6726	0.217211			control	thauma-bi4	24.917	24.8145	0.191314			control	hsp90-bi4	22.4671	22.5724	0.148222
H3	control	lac2-bi4	21.4663	21.6726	0.217211			control	thauma-bi4	24.5938	24.8145	0.191314			control	hsp90-bi4	22.5082	22.5724	0.148222
H4	control	tcda6-bi4	22.4511	22.5331	0.0740396			control	gt39-bi4	22.6803	22.6581	0.0740892			RNA control	p450-bi4	Undetermined	NA	NA
H5	control	tcda6-bi4	22.5533	22.5331	0.0740396			control	gt39-bi4	22.5754	22.6581	0.0740892			RNA control	p450-bi4	Undetermined	NA	NA
H6	control	tcda6-bi4	22.595	22.5331	0.0740396			control	gt39-bi4	22.7185	22.6581	0.0740892			RNA control	p450-bi4	Undetermined	NA	NA
H7	RNA control	tcda6-bi4	37.0914	NA	NA			RNA control	def3-bi4	Undetermined	NA	NA			RNA control	rps18-bi4	35.3238	NA	NA
H8	RNA control	tcda6-bi4	35.5164	NA	NA			RNA control	def3-bi4	35.9344	NA	NA			RNA control	rps18-bi4	36.1687	NA	NA
H9	RNA control	tcda6-bi4	36.0912	NA	NA			RNA control	def3-bi4	34.7815	NA	NA			RNA control	rps18-bi4	36.9434	NA	NA
H10	RNA control	obpc12-bi4	Undetermined	NA	NA			RNA control	gt39-bi4	35.7216	NA	NA					empty	empty	empty
H11	RNA control	obpc12-bi4	37.121	NA	NA			RNA control	gt39-bi4	35.9331	NA	NA					empty	empty	empty
H12	RNA control	obpc12-bi4	33.2302	NA	NA			RNA control	gt39-bi4	34.9277	NA	NA					empty	empty	empty

## Sheet: bassiana
plate 1								plate 2							plate 3
Well	Sample Name	Target Name	Cт	Cт Mean	Cт SD			Sample Name	Target Name	Cт	Cт Mean	Cт SD			Sample Name	Target Name	Cт	Cт Mean	Cт SD
A1	infected	rps18-bi2	18.8228	19.082	0.229473			infected	rps18-bi2	16.5213	16.7895	0.233954			infected	rps3-bi2	NA	NA	NA
A2	infected	rps18-bi2	19.2593	19.082	0.229473			infected	rps18-bi2	16.8958	16.7895	0.233954			infected	rps3-bi2	20.706	20.514	0.271526
A3	infected	rps18-bi2	19.1639	19.082	0.229473			infected	rps18-bi2	16.9514	16.7895	0.233954			infected	rps3-bi2	20.322	20.514	0.271526
A4	infected	thauma-bi2	22.0148	22.0668	0.051524			infected	lac2-bi2	22.3302	22.3229	0.0433903			infected	atta2-bi2	24.5642	24.1682	0.460374
A5	infected	thauma-bi2	22.0677	22.0668	0.051524			infected	lac2-bi2	22.2764	22.3229	0.0433903			infected	atta2-bi2	24.2773	24.1682	0.460374
A6	infected	thauma-bi2	22.1178	22.0668	0.051524			infected	lac2-bi2	22.3622	22.3229	0.0433903			infected	atta2-bi2	23.6631	24.1682	0.460374
A7	infected	obpc12-bi2	21.5138	21.5593	0.0403921			infected	hsp90-bi2	21.8019	21.8911	0.079367			infected	def3-bi2	24.5084	24.6837	0.189367
A8	infected	obpc12-bi2	21.591	21.5593	0.0403921			infected	hsp90-bi2	21.954	21.8911	0.079367			infected	def3-bi2	24.8845	24.6837	0.189367
A9	infected	obpc12-bi2	21.5731	21.5593	0.0403921			infected	hsp90-bi2	21.9173	21.8911	0.079367			infected	def3-bi2	24.658	24.6837	0.189367
A10	infected	rps3-bi2	17.809	17.934	0.390984			infected	rps3-bi2	22.526	22.5487	0.0321746			infected	rps18-bi2	19.1239	19.4127	0.26498
A11	infected	rps3-bi2	17.6208	17.934	0.390984			infected	rps3-bi2	22.5715	22.5487	0.0321746			infected	rps18-bi2	19.6446	19.4127	0.26498
A12	infected	rps3-bi2	18.3722	17.934	0.390984			infected	rps3-bi2	NA	NA	NA			infected	rps18-bi2	19.4697	19.4127	0.26498
B1	infected	rps18-bi4	20.4806	20.5204	0.111674			infected	rps18-bi4	20.1157	20.1674	0.0838911			infected	rps3-bi4	21.2224	21.0018	0.193791
B2	infected	rps18-bi4	20.4341	20.5204	0.111674			infected	rps18-bi4	20.1222	20.1674	0.0838911			infected	rps3-bi4	20.8589	21.0018	0.193791
B3	infected	rps18-bi4	20.6466	20.5204	0.111674			infected	rps18-bi4	20.2642	20.1674	0.0838911			infected	rps3-bi4	20.9241	21.0018	0.193791
B4	infected	thauma-bi4	24.5135	24.5003	0.0194631			infected	lac2-bi4	21.4375	21.3952	0.0367398			infected	atta2-bi4	25.722	25.4986	0.198977
B5	infected	thauma-bi4	24.5095	24.5003	0.0194631			infected	lac2-bi4	21.3707	21.3952	0.0367398			infected	atta2-bi4	25.3403	25.4986	0.198977
B6	infected	thauma-bi4	24.4779	24.5003	0.0194631			infected	lac2-bi4	21.3775	21.3952	0.0367398			infected	atta2-bi4	25.4336	25.4986	0.198977
B7	infected	obpc12-bi4	22.8531	22.7754	0.224916			infected	hsp90-bi4	21.7433	21.7896	0.130895			infected	def3-bi4	23.8809	23.8323	0.0439169
B8	infected	obpc12-bi4	22.9511	22.7754	0.224916			infected	hsp90-bi4	21.9373	21.7896	0.130895			infected	def3-bi4	23.7954	23.8323	0.0439169
B9	infected	obpc12-bi4	22.5219	22.7754	0.224916			infected	hsp90-bi4	21.6881	21.7896	0.130895			infected	def3-bi4	23.8207	23.8323	0.0439169
B10	infected	rps3-bi4	20.7094	20.6024	0.283443			infected	rps3-bi4	21.0221	21.0517	0.154492			infected	rps18-bi4	19.0878	19.2368	0.276469
B11	infected	rps3-bi4	20.281	20.6024	0.283443			infected	rps3-bi4	20.9141	21.0517	0.154492			infected	rps18-bi4	19.0668	19.2368	0.276469
B12	infected	rps3-bi4	20.8167	20.6024	0.283443			infected	rps3-bi4	21.2188	21.0517	0.154492			infected	rps18-bi4	19.5558	19.2368	0.276469
C1	control	rps18-bi2	19.1195	19.1288	0.177195			control	rps18-bi2	NA	NA	NA			control	rps3-bi2	20.4783	20.3103	0.237648
C2	control	rps18-bi2	19.3104	19.1288	0.177195			control	rps18-bi2	15.2694	15.2655	0.00562475			control	rps3-bi2	NA	NA	NA
C3	control	rps18-bi2	18.9564	19.1288	0.177195			control	rps18-bi2	15.2615	15.2655	0.00562475			control	rps3-bi2	20.1422	20.3103	0.237648
C4	control	thauma-bi2	20.9334	21.0404	0.0950996			control	lac2-bi2	22.8977	23.1239	0.248165			control	atta2-bi2	20.9299	21.0475	0.1426
C5	control	thauma-bi2	21.0725	21.0404	0.0950996			control	lac2-bi2	23.3893	23.1239	0.248165			control	atta2-bi2	21.2061	21.0475	0.1426
C6	control	thauma-bi2	21.1152	21.0404	0.0950996			control	lac2-bi2	23.0848	23.1239	0.248165			control	atta2-bi2	21.0066	21.0475	0.1426
C7	control	obpc12-bi2	26.1591	26.3228	0.142745			control	hsp90-bi2	21.1771	20.9194	0.374115			control	def3-bi2	25.7011	25.5327	0.147395
C8	control	obpc12-bi2	26.4211	26.3228	0.142745			control	hsp90-bi2	21.0907	20.9194	0.374115			control	def3-bi2	25.4272	25.5327	0.147395
C9	control	obpc12-bi2	26.3883	26.3228	0.142745			control	hsp90-bi2	20.4903	20.9194	0.374115			control	def3-bi2	25.4698	25.5327	0.147395
C10	control	rps3-bi2	17.5154	17.2902	0.200014			control	rps3-bi2	21.9159	22.0574	0.279795			control	rps18-bi2	18.7292	18.7896	0.144412
C11	control	rps3-bi2	17.2219	17.2902	0.200014			control	rps3-bi2	21.8766	22.0574	0.279795			control	rps18-bi2	18.6852	18.7896	0.144412
C12	control	rps3-bi2	17.1332	17.2902	0.200014			control	rps3-bi2	22.3797	22.0574	0.279795			control	rps18-bi2	18.9544	18.7896	0.144412
D1	control	rps18-bi4	20.9588	20.8357	0.107979			control	rps18-bi4	18.75	18.9988	0.279271			control	rps3-bi4	21.3083	21.1002	0.18023
D2	control	rps18-bi4	20.7915	20.8357	0.107979			control	rps18-bi4	18.9455	18.9988	0.279271			control	rps3-bi4	20.9967	21.1002	0.18023
D3	control	rps18-bi4	20.7569	20.8357	0.107979			control	rps18-bi4	19.3009	18.9988	0.279271			control	rps3-bi4	20.9956	21.1002	0.18023
D4	control	thauma-bi4	21.9221	22.0466	0.178671			control	lac2-bi4	22.4881	22.0564	0.378094			control	atta2-bi4	23.9493	23.8934	0.0570925
D5	control	thauma-bi4	21.9663	22.0466	0.178671			control	lac2-bi4	21.7841	22.0564	0.378094			control	atta2-bi4	23.8958	23.8934	0.0570925
D6	control	thauma-bi4	22.2513	22.0466	0.178671			control	lac2-bi4	21.897	22.0564	0.378094			control	atta2-bi4	23.8352	23.8934	0.0570925
D7	control	obpc12-bi4	23.5621	23.6514	0.127884			control	hsp90-bi4	21.7873	21.8452	0.109078			control	def3-bi4	24.3626	24.3031	0.0930959
D8	control	obpc12-bi4	23.7979	23.6514	0.127884			control	hsp90-bi4	21.7773	21.8452	0.109078			control	def3-bi4	24.1958	24.3031	0.0930959
D9	control	obpc12-bi4	23.5943	23.6514	0.127884			control	hsp90-bi4	21.971	21.8452	0.109078			control	def3-bi4	24.3508	24.3031	0.0930959
D10	control	rps3-bi4	20.9015	20.9914	0.136907			control	rps3-bi4	21.5711	21.5096	0.293859			control	rps18-bi4	19.1595	19.1923	0.195788
D11	control	rps3-bi4	20.9236	20.9914	0.136907			control	rps3-bi4	21.1898	21.5096	0.293859			control	rps18-bi4	19.015	19.1923	0.195788
D12	control	rps3-bi4	21.1489	20.9914	0.136907			control	rps3-bi4	21.7678	21.5096	0.293859			control	rps18-bi4	19.4024	19.1923	0.195788
E1	infected	lyso-bi2	25.8923	25.9199	0.0354299			infected	tcda6-bi2	25.3837	25.4007	0.0768201			infected	gt39-bi2	23.8346	23.7731	0.138494
E2	infected	lyso-bi2	25.9598	25.9199	0.0354299			infected	tcda6-bi2	25.3339	25.4007	0.0768201			infected	gt39-bi2	23.6146	23.7731	0.138494
E3	infected	lyso-bi2	25.9074	25.9199	0.0354299			infected	tcda6-bi2	25.4846	25.4007	0.0768201			infected	gt39-bi2	23.8703	23.7731	0.138494
E4	infected	p450-bi2	26.7007	26.7765	0.0871432			infected	apoIII-bi2	17.7119	17.7618	0.044582			RNA control	rps18-bi2	Undetermined	NA	NA
E5	infected	p450-bi2	26.8717	26.7765	0.0871432			infected	apoIII-bi2	17.776	17.7618	0.044582			RNA control	rps18-bi2	Undetermined	NA	NA
E6	infected	p450-bi2	26.757	26.7765	0.0871432			infected	apoIII-bi2	17.7976	17.7618	0.044582			RNA control	rps18-bi2	34.9265	NA	NA
E7	water control	rps18-bi2	36.6415	NA	NA			water control	rps18-bi2	37.0567	NA	NA			RNA control	gt39-bi2	Undetermined	NA	NA
E8	water control	rps18-bi2	36.5812	NA	NA			water control	rps18-bi2	35.3159	NA	NA			RNA control	gt39-bi2	Undetermined	NA	NA
E9	water control	rps18-bi2	36.9977	NA	NA			water control	rps18-bi2	32.5738	NA	NA			RNA control	gt39-bi2	Undetermined	NA	NA
E10	water control	lyso-bi2	Undetermined	NA	NA			water control	tcda6-bi2	36.831	NA	NA					empty	empty	empty
E11	water control	lyso-bi2	Undetermined	NA	NA			water control	tcda6-bi2	36.9836	NA	NA					empty	empty	empty
E12	water control	lyso-bi2	Undetermined	NA	NA			water control	tcda6-bi2	36.9964	NA	NA					empty	empty	empty
F1	infected	lyso-bi4	24.9564	24.7562	0.199047			infected	tcda6-bi4	24.4883	24.3329	0.143508			infected	gt39-bi4	25.734	25.5957	0.201207
F2	infected	lyso-bi4	24.7539	24.7562	0.199047			infected	tcda6-bi4	24.3048	24.3329	0.143508			infected	gt39-bi4	25.6882	25.5957	0.201207
F3	infected	lyso-bi4	24.5583	24.7562	0.199047			infected	tcda6-bi4	24.2055	24.3329	0.143508			infected	gt39-bi4	25.3648	25.5957	0.201207
F4	infected	p450-bi4	25.9204	25.9302	0.0148891			infected	apoIII-bi4	17.915	17.9188	0.00336634			RNA control	atta2-bi2	Undetermined	NA	NA
F5	infected	p450-bi4	25.9229	25.9302	0.0148891			infected	apoIII-bi4	17.9214	17.9188	0.00336634			RNA control	atta2-bi2	Undetermined	NA	NA
F6	infected	p450-bi4	25.9473	25.9302	0.0148891			infected	apoIII-bi4	17.9199	17.9188	0.00336634			RNA control	atta2-bi2	Undetermined	NA	NA
F7	water control	thauma-bi2	35.9433	NA	NA			water control	lac2-bi2	Undetermined	NA	NA					empty	empty	empty
F8	water control	thauma-bi2	36.504	NA	NA			water control	lac2-bi2	Undetermined	NA	NA					empty	empty	empty
F9	water control	thauma-bi2	35.9853	NA	NA			water control	lac2-bi2	Undetermined	NA	NA					empty	empty	empty
F10	water control	p450-bi2	Undetermined	NA	NA			water control	tcda6-bi4	35.6578	NA	NA					empty	empty	empty
F11	water control	p450-bi2	Undetermined	NA	NA			water control	tcda6-bi4	35.9732	NA	NA					empty	empty	empty
F12	water control	p450-bi2	Undetermined	NA	NA			water control	tcda6-bi4	34.8995	NA	NA					empty	empty	empty
G1	control	lyso-bi2	25.7793	25.8372	0.0501995			control	tcda6-bi2	26.1258	26.1257	0.000182074			control	gt39-bi2	24.4765	24.0324	0.384928
G2	control	lyso-bi2	25.8652	25.8372	0.0501995			control	tcda6-bi2	NA	NA	NA			control	gt39-bi2	23.796	24.0324	0.384928
G3	control	lyso-bi2	25.8672	25.8372	0.0501995			control	tcda6-bi2	26.1255	26.1257	0.000182074			control	gt39-bi2	23.8246	24.0324	0.384928
G4	control	p450-bi2	27.126	27.0726	0.145694			control	apoIII-bi2	20.5347	20.6681	0.217803			RNA control	def3-bi2	Undetermined	NA	NA
G5	control	p450-bi2	26.9077	27.0726	0.145694			control	apoIII-bi2	20.9194	20.6681	0.217803			RNA control	def3-bi2	Undetermined	NA	NA
G6	control	p450-bi2	27.184	27.0726	0.145694			control	apoIII-bi2	20.5502	20.6681	0.217803			RNA control	def3-bi2	Undetermined	NA	NA
G7	water control	obpc12-bi2	36.9204	NA	NA			water control	hsp90-bi2	34.7217	NA	NA					empty	empty	empty
G8	water control	obpc12-bi2	Undetermined	NA	NA			water control	hsp90-bi2	35.5225	NA	NA					empty	empty	empty
G9	water control	obpc12-bi2	Undetermined	NA	NA			water control	hsp90-bi2	35.1947	NA	NA					empty	empty	empty
H1	control	lyso-bi4	24.8885	24.5178	0.321469			control	tcda6-bi4	25.2839	25.1967	0.19682			control	gt39-bi4	25.9201	25.7949	0.127417
H2	control	lyso-bi4	24.3149	24.5178	0.321469			control	tcda6-bi4	25.3348	25.1967	0.19682			control	gt39-bi4	25.7991	25.7949	0.127417
H3	control	lyso-bi4	24.3501	24.5178	0.321469			control	tcda6-bi4	24.9713	25.1967	0.19682			control	gt39-bi4	25.6654	25.7949	0.127417
H4	control	p450-bi4	24.9755	24.9732	0.0630604			control	apoIII-bi4	19.9016	19.7071	0.2201			RNA control	rps3-bi2	39.9097	NA	NA
H5	control	p450-bi4	25.035	24.9732	0.0630604			control	apoIII-bi4	19.7515	19.7071	0.2201			RNA control	rps3-bi2	Undetermined	NA	NA
H6	control	p450-bi4	24.909	24.9732	0.0630604			control	apoIII-bi4	19.4682	19.7071	0.2201			RNA control	rps3-bi2	37.3353	NA	NA
H7	water control	rps3-bi2	Undetermined	NA	NA			water control	rps3-bi2	Undetermined	NA	NA					empty	empty	empty
H8	water control	rps3-bi2	37.1475	NA	NA			water control	rps3-bi2	Undetermined	NA	NA					empty	empty	empty
H9	water control	rps3-bi2	Undetermined	NA	NA			water control	rps3-bi2	Undetermined	NA	NA					empty	empty	empty
